# Supplementary material for: 3,3′-Dibenzyl-1,1′-ethyl­enediimidazolium dibromide
Source: Acta Crystallogr Sect E Struct Rep Online. 2010 Aug 18;66(Pt 9):o2308. doi: 10.1107/S1600536810031934 (PMC3008002; doi:10.1107/S1600536810031934)
Supplement: Supplementary file 2 [file e-66-o2308-Isup2.hkl]

# 
# h,k,l, Fc-squared, Fo-squared, sigma(Fo-squared) and status flag 
# 
data_I
_shelx_title ' jen001a in P2(1)/c' 
_shelx_refln_list_code          4 
_shelx_F_calc_maximum      163.36 
_exptl_crystal_F_000       508.00 
_reflns_d_resolution_high  0.7577 
 
loop_ 
 _symmetry_equiv_pos_as_xyz 
 'x, y, z' 
 '-x, y+1/2, -z+1/2' 
 '-x, -y, -z' 
 'x, -y-1/2, z-1/2' 
 
_cell_length_a    16.4674 
_cell_length_b     5.2099 
_cell_length_c    12.3736 
_cell_angle_alpha  90.000 
_cell_angle_beta   96.495 
_cell_angle_gamma  90.000 
 
_shelx_F_squared_multiplier     1.000 
 
loop_ 
 _refln_index_h 
 _refln_index_k 
 _refln_index_l 
 _refln_F_squared_calc 
 _refln_F_squared_meas 
 _refln_F_squared_sigma 
 _refln_observed_status 
   2   0   0     2374.97     1900.34     95.48 o 
   3   0   0     5325.69     4832.10    117.79 o 
   4   0   0     9528.37     9012.88    218.49 o 
   5   0   0    10507.33    10194.33    246.92 o 
   6   0   0    11711.49    11429.26    277.17 o 
   7   0   0     1687.42     1691.27     45.53 o 
   8   0   0     7737.80     8101.53    198.29 o 
   9   0   0     7217.67     7521.99    185.07 o 
  10   0   0      721.95      839.80     32.77 o 
  11   0   0     3835.03     4142.59    121.28 o 
  12   0   0     4995.28     5245.49    152.15 o 
  13   0   0      335.67      385.68     25.98 o 
  14   0   0     1838.59     2062.92     68.83 o 
  15   0   0      799.82      900.36     57.66 o 
  16   0   0      213.13      226.05     34.86 o 
  17   0   0     1216.92     1398.64     66.91 o 
  18   0   0     1118.02     1323.51     67.52 o 
  19   0   0       19.64      -13.08     39.71 o 
  20   0   0     1156.30     1189.22     78.90 o 
  21   0   0      179.41      300.77     49.40 o 
   1   1   0      289.77      290.91      7.16 o 
   2   1   0       93.01      101.39      6.36 o 
   3   1   0      663.31      660.83     14.95 o 
   4   1   0    13579.37    13731.78    214.23 o 
   5   1   0       25.47       26.00      4.59 o 
   6   1   0        1.47       -5.46      5.46 o 
   7   1   0      266.00      249.28     10.99 o 
   8   1   0     1052.31     1043.69     22.19 o 
   9   1   0      401.64      391.89     14.06 o 
  10   1   0      179.37      147.25     14.35 o 
  11   1   0       47.59       44.16     12.97 o 
  12   1   0      435.29      416.44     20.24 o 
  13   1   0      398.27      401.81     28.34 o 
  14   1   0      832.11      841.56     44.91 o 
  15   1   0        6.72      -10.12     21.10 o 
  16   1   0      622.50      616.60     31.72 o 
  17   1   0       41.16       56.87     24.86 o 
  18   1   0       69.90       24.61     26.90 o 
  19   1   0      128.68      154.94     30.20 o 
  20   1   0        4.92       26.49     30.69 o 
  21   1   0       14.92      -23.59     45.31 o 
   0   2   0     2466.38     2458.35     53.88 o 
   1   2   0     1579.21     1663.13     28.56 o 
   2   2   0      607.90      604.06     14.42 o 
   3   2   0     1206.14     1187.70     24.57 o 
   4   2   0     2079.22     2126.40     44.99 o 
   5   2   0      815.14      762.06     17.47 o 
   6   2   0     2432.08     2386.19     42.10 o 
   7   2   0       22.97       22.60      6.89 o 
   8   2   0      288.23      336.71     11.27 o 
   9   2   0     1454.82     1421.89     32.15 o 
  10   2   0        5.80        3.67     12.30 o 
  11   2   0      698.73      771.92     29.97 o 
  12   2   0      358.89      396.03     22.93 o 
  13   2   0      529.12      469.07     36.36 o 
  14   2   0      231.27      218.42     26.06 o 
  15   2   0      227.61      258.98     30.02 o 
  16   2   0       20.33        6.49     27.97 o 
  17   2   0      266.55      230.65     32.34 o 
  18   2   0      117.45       62.85     33.15 o 
  19   2   0        2.01      -34.13     34.13 o 
  20   2   0       60.55       40.29     37.45 o 
   1   3   0     3812.12     3847.90     63.71 o 
   2   3   0     3262.79     3148.95     55.91 o 
   3   3   0      917.27     1015.01     22.00 o 
   4   3   0     6514.87     6513.51    118.53 o 
   5   3   0     3521.09     3386.40     64.06 o 
   6   3   0     1830.40     1917.82     38.07 o 
   7   3   0     5435.09     5463.83     98.22 o 
   8   3   0     2541.25     2547.26     48.81 o 
   9   3   0      371.35      363.25     16.00 o 
  10   3   0     4086.42     4217.71     92.87 o 
  11   3   0       52.47       76.68     15.04 o 
  12   3   0      967.35      957.46     33.05 o 
  13   3   0     3000.02     3027.85     95.12 o 
  14   3   0      574.27      590.80     39.47 o 
  15   3   0      694.58      714.23     40.45 o 
  16   3   0     1132.03     1145.18     45.03 o 
  17   3   0       67.60       71.57     30.95 o 
  18   3   0      575.28      542.79     59.52 o 
  19   3   0      356.63      356.21     53.11 o 
   0   4   0     1449.61     1490.07     52.65 o 
   1   4   0      693.66      750.22     25.81 o 
   2   4   0      339.25      365.43     22.17 o 
   3   4   0      301.17      331.23     16.67 o 
   4   4   0       19.46       14.68     13.81 o 
   5   4   0        9.97       -8.59     14.10 o 
   6   4   0      618.98      619.82     22.40 o 
   7   4   0        0.09       11.58     13.63 o 
   8   4   0      397.93      418.52     20.05 o 
   9   4   0      198.75      197.49     18.58 o 
  10   4   0       44.08       46.16     17.68 o 
  11   4   0      126.53      145.09     20.10 o 
  12   4   0      461.22      449.82     48.53 o 
  13   4   0        5.89      -24.24     24.24 o 
  14   4   0      160.29      149.63     28.29 o 
  15   4   0       23.34       23.55     29.69 o 
  16   4   0        0.86       16.42     31.43 o 
  17   4   0       44.67       58.24     34.79 o 
   1   5   0     1098.63     1093.74     54.89 o 
   2   5   0       31.33       66.13     28.51 o 
   3   5   0        0.05        3.55     27.63 o 
   4   5   0       85.87      113.14     25.35 o 
   5   5   0      256.46      287.26     28.83 o 
   6   5   0      114.06      123.07     27.12 o 
   7   5   0      620.33      556.81     36.12 o 
   8   5   0      317.48      336.13     31.14 o 
   9   5   0        2.15        9.57     22.31 o 
  10   5   0      291.22      303.81     41.64 o 
  11   5   0      293.04      330.28     26.49 o 
  12   5   0       44.74       41.49     25.18 o 
  13   5   0      376.89      457.02     32.14 o 
  14   5   0       71.43       73.59     32.92 o 
   0   6   0     1506.78     1456.03    101.73 o 
   1   6   0     1004.14      992.51     57.09 o 
   2   6   0      220.50      239.72     37.85 o 
   3   6   0     2147.63     2117.18    102.27 o 
   4   6   0      229.29      263.92     60.38 o 
   5   6   0      542.60      492.80     45.21 o 
   6   6   0     1156.00     1051.20    143.53 o 
   7   6   0      155.01      219.97     40.81 o 
   8   6   0      355.33      351.30     45.39 o 
   9   6   0      599.96      628.86    102.61 o 
  10   6   0        4.15      -17.14     30.72 o 
 -21   1   1       30.98       13.66     36.48 o 
 -20   1   1      562.32      695.78     45.57 o 
 -19   1   1      104.64       81.70     28.77 o 
 -18   1   1      124.83       97.32     27.36 o 
 -17   1   1      818.53      929.80     38.79 o 
 -16   1   1      282.23      350.52     26.82 o 
 -15   1   1     1690.08     1651.73     51.67 o 
 -14   1   1     3660.79     3638.76    107.60 o 
 -13   1   1      897.17      901.99     37.63 o 
 -12   1   1      779.40      672.56     31.10 o 
 -11   1   1     6073.47     5114.62    143.28 o 
 -10   1   1      446.79      427.07     19.22 o 
  -9   1   1     2033.29     1829.77     35.59 o 
  -8   1   1     3928.62     3633.53     64.81 o 
  -7   1   1     1281.59     1400.43     32.94 o 
  -6   1   1     1064.76      985.78     21.31 o 
  -5   1   1     7874.26     7754.15    121.72 o 
  -4   1   1      519.30      493.77     16.57 o 
  -3   1   1    20291.08    20335.47    383.83 o 
  -2   1   1     5003.33     5113.13    110.23 o 
  -1   1   1      536.65      546.03     11.93 o 
   0   1   1      695.17      743.92     14.86 o 
   1   1   1    10008.10    10489.33    200.36 o 
   2   1   1     6762.85     7066.36    123.53 o 
   3   1   1     7860.88     7827.77    128.29 o 
   4   1   1     2723.53     2523.94     40.84 o 
   5   1   1      425.39      460.73     11.20 o 
   6   1   1    11285.97    11382.16    189.95 o 
   7   1   1     3546.22     3614.77     59.04 o 
   8   1   1     1134.59     1166.23     22.43 o 
   9   1   1     4429.06     4379.20     82.93 o 
  10   1   1     1480.98     1319.18     53.55 o 
  11   1   1      231.23      207.18     14.61 o 
  12   1   1     1001.62      959.78     28.58 o 
  13   1   1      138.28      161.10     16.31 o 
  14   1   1      284.55      304.10     21.16 o 
  15   1   1     1240.30     1369.29     45.55 o 
  16   1   1        8.30        2.72     22.56 o 
  17   1   1      941.34      957.82     45.66 o 
  18   1   1      508.65      567.23     51.58 o 
  19   1   1      111.12       90.90     29.86 o 
  20   1   1      276.04      278.68     52.28 o 
  21   1   1      225.84      235.98     39.79 o 
 -20   2   1       68.85       35.28     37.55 o 
 -19   2   1      407.62      433.57     43.45 o 
 -18   2   1      608.46      600.87     41.17 o 
 -17   2   1       49.45       43.80     30.31 o 
 -16   2   1      257.71      221.90     53.65 o 
 -15   2   1     1089.73      949.28     42.89 o 
 -14   2   1       58.40       50.01     23.46 o 
 -13   2   1      268.04      263.69     21.37 o 
 -12   2   1      270.10      306.38     19.59 o 
 -11   2   1      200.06      195.26     16.65 o 
 -10   2   1     2675.51     2680.13     63.68 o 
  -9   2   1     2671.68     2643.32     79.79 o 
  -8   2   1      148.13      147.54     10.04 o 
  -7   2   1     9134.58     9087.75    162.49 o 
  -6   2   1      514.62      438.78     12.74 o 
  -5   2   1      789.67      796.26     19.49 o 
  -4   2   1     1969.66     1860.01     39.91 o 
  -3   2   1     2490.48     2561.89     53.06 o 
  -2   2   1     2913.29     3061.92     62.63 o 
  -1   2   1    10592.39    10884.81    199.03 o 
   0   2   1     3605.79     3731.05     60.67 o 
   1   2   1     3732.80     3759.36     61.21 o 
   2   2   1     6681.22     6713.47    113.84 o 
   3   2   1      866.45      868.67     18.04 o 
   4   2   1     2684.72     2657.12     49.98 o 
   5   2   1    11940.22    12247.14    201.19 o 
   6   2   1       40.87       50.23      6.37 o 
   7   2   1     1642.94     1587.21     26.84 o 
   8   2   1      842.32      786.28     19.64 o 
   9   2   1       89.47      109.38     12.78 o 
  10   2   1     3674.54     3803.08     76.63 o 
  11   2   1     4737.36     4814.90    104.16 o 
  12   2   1       34.70       20.96     17.56 o 
  13   2   1     3186.16     3262.81     99.16 o 
  14   2   1      847.14      827.61     53.25 o 
  15   2   1       24.65        2.32     26.50 o 
  16   2   1     1106.25      917.17     70.38 o 
  17   2   1      774.83      670.40     43.96 o 
  18   2   1       65.81       43.40     30.68 o 
  19   2   1      225.19      291.48     41.82 o 
  20   2   1      125.04      155.43     43.37 o 
 -19   3   1       31.83        9.24     39.55 o 
 -18   3   1       24.43        3.06     36.65 o 
 -17   3   1        1.32       34.75     33.56 o 
 -16   3   1        1.64       13.19     30.48 o 
 -15   3   1        0.72        1.54     27.40 o 
 -14   3   1       30.18       -1.26     25.49 o 
 -13   3   1       37.56       38.28     24.13 o 
 -12   3   1       18.18       15.20     24.06 o 
 -11   3   1       58.55       68.05     14.94 o 
 -10   3   1      107.52       93.67     13.77 o 
  -9   3   1       53.42       52.04     12.10 o 
  -8   3   1      384.94      393.25     18.71 o 
  -7   3   1        5.52        3.35      9.63 o 
  -6   3   1       54.80       76.23     10.66 o 
  -5   3   1      169.45      187.34     13.68 o 
  -4   3   1      127.83      135.52     10.25 o 
  -3   3   1      112.01      103.81      9.84 o 
  -2   3   1      304.12      339.19     11.22 o 
  -1   3   1      213.38      238.67      9.55 o 
   0   3   1       45.74       40.85      7.14 o 
   1   3   1        4.17       -6.99      7.73 o 
   2   3   1       65.41       72.57      8.82 o 
   3   3   1       56.31       64.10      9.48 o 
   4   3   1       64.32       66.91      9.79 o 
   5   3   1       69.01       62.74     10.02 o 
   6   3   1      410.10      436.43     13.59 o 
   7   3   1        4.69        0.37      9.63 o 
   8   3   1       31.46       25.51     10.90 o 
   9   3   1      613.12      625.26     19.01 o 
  10   3   1     1400.63     1381.62     31.43 o 
  11   3   1       51.55       58.59     14.53 o 
  12   3   1      198.55      176.55     18.69 o 
  13   3   1       19.56       18.66     21.91 o 
  14   3   1       58.11       46.72     23.90 o 
  15   3   1       89.21       29.76     26.46 o 
  16   3   1       73.71       67.56     28.06 o 
  17   3   1       38.79       67.95     33.37 o 
  18   3   1        2.38      -10.04     39.73 o 
  19   3   1        5.82       -6.38     42.57 o 
 -17   4   1        0.26       -7.67     33.13 o 
 -16   4   1      679.13      763.98     41.81 o 
 -15   4   1      545.53      561.94     44.81 o 
 -14   4   1       16.28       28.83     26.33 o 
 -13   4   1      629.90      578.33     28.49 o 
 -12   4   1      326.77      338.72     37.43 o 
 -11   4   1      389.31      409.28     23.05 o 
 -10   4   1     1306.64     1345.48     38.62 o 
  -9   4   1      327.84      378.78     20.88 o 
  -8   4   1     1217.80     1219.83     35.01 o 
  -7   4   1     1983.10     2003.61     47.12 o 
  -6   4   1     1475.85     1466.69     32.97 o 
  -5   4   1      573.40      568.44     25.16 o 
  -4   4   1     4363.62     4337.98     88.31 o 
  -3   4   1      256.27      264.68     15.81 o 
  -2   4   1     1282.65     1232.03     35.91 o 
  -1   4   1     3208.24     3093.54     73.17 o 
   0   4   1      115.32       96.45     15.54 o 
   1   4   1     1687.37     1673.61     40.61 o 
   2   4   1     4574.25     4513.96     91.12 o 
   3   4   1      172.59      187.20     14.90 o 
   4   4   1     1122.97     1118.81     30.35 o 
   5   4   1     1415.55     1287.43     33.54 o 
   6   4   1      657.19      641.65     22.50 o 
   7   4   1     2157.99     2066.72     45.65 o 
   8   4   1      711.85      783.69     24.90 o 
   9   4   1      227.96      208.50     18.86 o 
  10   4   1     2341.66     2413.37     52.67 o 
  11   4   1     2033.14     2123.85     54.83 o 
  12   4   1        2.99        2.62     19.94 o 
  13   4   1      167.59      164.10     27.19 o 
  14   4   1      886.87     1018.78     89.71 o 
  15   4   1       41.58       37.71     29.97 o 
  16   4   1      799.61      853.30     77.55 o 
  17   4   1      314.78      316.47     48.03 o 
 -14   5   1      490.91      477.37     33.15 o 
 -13   5   1      370.44      433.95     30.86 o 
 -12   5   1      286.88      318.85     30.16 o 
 -11   5   1      956.84      993.77     40.65 o 
 -10   5   1      721.86      641.98     33.03 o 
  -9   5   1      161.96      206.61     24.64 o 
  -8   5   1     1235.03     1234.12     93.56 o 
  -7   5   1      319.14      276.68     30.66 o 
  -6   5   1      153.86      166.39     27.98 o 
  -5   5   1     1128.68     1132.90     47.22 o 
  -4   5   1       10.46        7.08     25.00 o 
  -3   5   1      862.83      865.98     83.34 o 
  -2   5   1     2743.61     2566.20     98.95 o 
  -1   5   1      252.46      254.88     34.39 o 
   0   5   1      693.97      842.05     75.88 o 
   1   5   1      445.67      515.74     58.31 o 
   2   5   1       51.34       32.69     28.48 o 
   3   5   1     1930.24     1934.08     80.93 o 
   4   5   1      412.85      418.95     72.99 o 
   5   5   1      228.35      256.23     28.73 o 
   6   5   1     1374.41     1321.51    107.80 o 
   7   5   1     1359.31     1254.06     51.81 o 
   8   5   1       59.29       34.02     27.21 o 
   9   5   1      585.44      589.51     49.85 o 
  10   5   1      399.13      426.58     27.12 o 
  11   5   1      127.41      133.86     24.20 o 
  12   5   1      245.73      321.06     28.18 o 
  13   5   1       36.77       51.82     26.57 o 
  14   5   1      317.45      406.21     66.99 o 
 -10   6   1       51.62       56.77     30.05 o 
  -9   6   1        6.30        6.60     29.92 o 
  -8   6   1       28.88      -20.24     37.01 o 
  -7   6   1        7.64       43.63     36.49 o 
  -6   6   1        5.89        4.16     36.01 o 
  -5   6   1        0.37       16.76     35.72 o 
  -4   6   1      118.01      130.16     39.91 o 
  -3   6   1       39.46       33.21     46.60 o 
  -2   6   1       46.83       45.34     37.32 o 
  -1   6   1       13.25      -13.63     35.62 o 
   0   6   1      418.61      405.51     42.64 o 
   1   6   1       27.45       27.11     34.29 o 
   2   6   1        0.87       39.74     42.03 o 
   3   6   1       32.96      -26.09     36.01 o 
   4   6   1       27.55       -9.06     36.13 o 
   5   6   1      128.38      108.49     37.96 o 
   6   6   1       79.48       -0.78     36.12 o 
   7   6   1        8.28       15.99     44.80 o 
   8   6   1      122.26      114.08     39.79 o 
   9   6   1       41.86       33.86     31.16 o 
  10   6   1        0.25       -2.19     32.12 o 
 -21   0   2       65.29       23.07    157.42 o 
 -20   0   2      142.42      191.23     43.28 o 
 -19   0   2      871.84      879.83    111.93 o 
 -18   0   2        0.24      -25.34     34.01 o 
 -17   0   2      893.87      915.30     53.03 o 
 -16   0   2      985.47     1033.99     85.32 o 
 -15   0   2        1.44      -14.01     28.03 o 
 -14   0   2     2819.81     3002.28    147.02 o 
 -13   0   2      343.22      358.42     25.72 o 
 -12   0   2      309.97      252.16     25.38 o 
 -11   0   2      990.66      957.56     37.11 o 
 -10   0   2     4455.93     4392.86    127.48 o 
  -9   0   2      899.77      929.35     29.85 o 
  -8   0   2     4638.26     4480.17    111.55 o 
  -7   0   2      807.78      720.52     30.77 o 
  -6   0   2     3697.12     3118.69    147.97 o 
  -5   0   2    19385.34    17136.71    557.04 o 
  -4   0   2     7644.25     7748.84    220.05 o 
  -3   0   2      527.45      529.49     22.64 o 
  -2   0   2     4855.70     5202.37    126.53 o 
  -1   0   2     3162.72     3010.96    149.46 o 
   0   0   2       38.74       42.81      5.31 o 
   1   0   2      685.86      732.36     18.37 o 
   2   0   2     3311.29     3360.32     76.93 o 
   3   0   2    16440.45    16455.55    334.65 o 
   4   0   2     9164.33     9133.61    187.77 o 
   5   0   2       19.18       13.29      6.52 o 
   6   0   2     6628.56     6267.62    132.68 o 
   7   0   2     1768.71     1459.75     40.19 o 
   8   0   2        1.68      -11.52     11.52 o 
   9   0   2     2887.79     2604.19    103.58 o 
  10   0   2     2763.85     2470.29     66.32 o 
  11   0   2      469.01      569.72     39.96 o 
  12   0   2     3717.14     3905.04    153.40 o 
  13   0   2     3693.75     4019.77    120.15 o 
  14   0   2        1.90        1.54     22.62 o 
  15   0   2     1493.82     1630.67     73.14 o 
  16   0   2     2159.46     2197.46     93.84 o 
  17   0   2       72.81       73.56     31.40 o 
  18   0   2      884.20     1018.72     64.21 o 
  19   0   2       59.60      119.77     48.13 o 
  20   0   2       15.75      -26.71     71.89 o 
  21   0   2      818.86      816.29    159.05 o 
 -21   1   2      146.01      120.19     37.87 o 
 -20   1   2       69.56      -13.15     48.74 o 
 -19   1   2      103.74       86.61     32.87 o 
 -18   1   2      380.30      418.43     50.44 o 
 -17   1   2      120.01      125.75     25.26 o 
 -16   1   2       29.45       28.53     21.33 o 
 -15   1   2      549.19      556.39     28.47 o 
 -14   1   2      608.42      528.96     57.46 o 
 -13   1   2      470.42      447.12     23.66 o 
 -12   1   2     1657.68     1481.07     87.69 o 
 -11   1   2      263.11      260.35     19.62 o 
 -10   1   2     2034.79     2036.29     93.25 o 
  -9   1   2     2203.59     2128.72     51.11 o 
  -8   1   2       81.35       91.86      8.82 o 
  -7   1   2      375.43      327.90     12.68 o 
  -6   1   2     5463.48     5660.56    104.52 o 
  -5   1   2      129.17      148.03      6.47 o 
  -4   1   2     2294.83     2321.22     47.00 o 
  -3   1   2     2957.17     2950.82     58.64 o 
  -2   1   2      125.55      141.79      6.55 o 
  -1   1   2    16723.88    17718.78    321.79 o 
   0   1   2     8924.61     9181.42    167.15 o 
   1   1   2        2.46        1.53      4.23 o 
   2   1   2    13477.68    13766.37    226.07 o 
   3   1   2       66.19       68.96      4.28 o 
   4   1   2      219.17      247.85      6.06 o 
   5   1   2      728.52      685.54     12.13 o 
   6   1   2     2159.62     2184.42     36.30 o 
   7   1   2     3281.92     3363.28     54.35 o 
   8   1   2     3876.34     3871.07     74.61 o 
   9   1   2     1305.80     1286.28     27.29 o 
  10   1   2      376.77      410.97     29.63 o 
  11   1   2      451.40      447.62     18.34 o 
  12   1   2       97.02       93.55     15.28 o 
  13   1   2      637.13      610.36     23.12 o 
  14   1   2      533.42      569.69     23.44 o 
  15   1   2      398.41      319.96     24.07 o 
  16   1   2       55.81       51.68     23.00 o 
  17   1   2      525.52      515.17     30.01 o 
  18   1   2       21.84       16.74     26.71 o 
  19   1   2      308.20      327.02     36.12 o 
  20   1   2      105.16      113.45     45.38 o 
 -20   2   2       34.55       65.89     40.75 o 
 -19   2   2      250.84      276.33     38.11 o 
 -18   2   2       89.67      106.03     33.16 o 
 -17   2   2      245.19      283.33     33.46 o 
 -16   2   2      525.44      458.34     65.28 o 
 -15   2   2      124.94       95.80     25.89 o 
 -14   2   2      653.87      632.65     66.62 o 
 -13   2   2      334.95      319.05     36.04 o 
 -12   2   2      102.14      129.65     23.41 o 
 -11   2   2     1349.88     1375.57     51.91 o 
 -10   2   2      813.11      856.86     30.34 o 
  -9   2   2      345.55      330.83     19.69 o 
  -8   2   2     2943.79     2992.35     62.08 o 
  -7   2   2      617.73      614.16     13.72 o 
  -6   2   2      137.41      138.86      7.85 o 
  -5   2   2     4320.90     4494.14     80.93 o 
  -4   2   2     2249.62     2401.17     44.98 o 
  -3   2   2     1293.97     1264.28     28.53 o 
  -2   2   2      906.80      840.84     20.72 o 
  -1   2   2      947.12      984.06     21.49 o 
   0   2   2     3403.95     3493.73     61.54 o 
   1   2   2     4016.37     4063.83     66.06 o 
   2   2   2       82.53       85.29      6.65 o 
   3   2   2     1271.08     1195.89     23.50 o 
   4   2   2     1531.98     1464.56     25.58 o 
   5   2   2      531.94      604.20     13.10 o 
   6   2   2      991.72     1039.66     17.92 o 
   7   2   2     4743.03     4678.34     67.09 o 
   8   2   2      278.18      303.71     10.85 o 
   9   2   2     2135.04     2233.24     43.85 o 
  10   2   2      310.85      313.64     14.47 o 
  11   2   2      134.52      143.77     13.52 o 
  12   2   2     2345.05     2356.58     50.99 o 
  13   2   2      223.02      218.84     21.20 o 
  14   2   2      175.62      194.16     22.61 o 
  15   2   2      439.73      460.15     40.69 o 
  16   2   2      633.55      655.90     36.54 o 
  17   2   2       11.92      -15.25     28.82 o 
  18   2   2      144.15      250.21     40.98 o 
  19   2   2       72.73       77.32     41.44 o 
  20   2   2       99.12      125.27     45.31 o 
 -19   3   2      300.41      324.72     62.27 o 
 -18   3   2      889.33      802.21     56.08 o 
 -17   3   2      130.28      215.01     36.28 o 
 -16   3   2      144.81      125.22     32.12 o 
 -15   3   2      898.13      849.02     56.82 o 
 -14   3   2       18.16       20.23     25.67 o 
 -13   3   2     1431.81     1509.55     56.62 o 
 -12   3   2     2818.15     2928.86     90.82 o 
 -11   3   2      257.69      249.18     20.41 o 
 -10   3   2     1469.81     1474.40     40.37 o 
  -9   3   2     2688.33     2582.04     61.65 o 
  -8   3   2      135.82      142.12     16.64 o 
  -7   3   2     1748.05     1737.08     35.59 o 
  -6   3   2     1705.41     1667.49     36.81 o 
  -5   3   2       79.25       94.45     12.32 o 
  -4   3   2     6522.89     6445.14    129.86 o 
  -3   3   2     3768.84     3686.12     76.55 o 
  -2   3   2       33.61       33.38     10.00 o 
  -1   3   2     5831.03     5866.91    109.93 o 
   0   3   2     6477.37     6626.37    115.91 o 
   1   3   2      349.62      352.61     11.90 o 
   2   3   2     4718.08     4684.57     86.38 o 
   3   3   2     4698.93     4620.13     85.48 o 
   4   3   2       29.85       15.11      9.69 o 
   5   3   2     2430.04     2292.58     45.66 o 
   6   3   2     1835.32     1805.72     34.46 o 
   7   3   2      287.44      276.91     12.66 o 
   8   3   2     5145.77     5089.02     91.67 o 
   9   3   2      772.01      795.98     19.92 o 
  10   3   2       13.60        3.35     12.86 o 
  11   3   2     1488.34     1519.97     41.30 o 
  12   3   2      540.42      578.75     24.94 o 
  13   3   2      726.75      703.39     28.23 o 
  14   3   2      565.36      622.75     28.51 o 
  15   3   2      118.27      111.55     28.09 o 
  16   3   2      314.01      357.52     40.04 o 
  17   3   2      425.47      425.44     45.78 o 
  18   3   2       14.59      -23.62     41.69 o 
 -17   4   2      115.91      190.74     47.10 o 
 -16   4   2      420.74      450.84     41.18 o 
 -15   4   2        2.17        1.64     31.81 o 
 -14   4   2       87.00      128.16     31.43 o 
 -13   4   2      299.15      299.77     54.45 o 
 -12   4   2       88.85       83.78     22.04 o 
 -11   4   2      205.78      185.49     22.38 o 
 -10   4   2      181.10      222.82     21.59 o 
  -9   4   2        0.97        0.90     18.01 o 
  -8   4   2      978.06      935.50     33.41 o 
  -7   4   2      509.19      507.89     26.30 o 
  -6   4   2      211.83      206.78     16.41 o 
  -5   4   2      922.07      915.77     26.42 o 
  -4   4   2      802.65      832.73     24.67 o 
  -3   4   2      101.63       93.64     16.64 o 
  -2   4   2      561.99      611.76     23.62 o 
  -1   4   2       22.40       25.51     14.54 o 
   0   4   2      356.84      402.42     20.21 o 
   1   4   2      316.84      307.34     20.23 o 
   2   4   2       33.42       27.03     12.52 o 
   3   4   2      786.43      798.76     22.22 o 
   4   4   2     2097.88     2035.07     46.55 o 
   5   4   2      160.38      151.08     18.01 o 
   6   4   2      795.53      800.32     28.51 o 
   7   4   2      106.64      102.00     15.03 o 
   8   4   2        0.22      -11.58     14.92 o 
   9   4   2      636.33      662.88     21.78 o 
  10   4   2      239.33      214.43     18.33 o 
  11   4   2      495.21      473.81     22.75 o 
  12   4   2      514.20      530.06     27.77 o 
  13   4   2       60.44      103.89     32.06 o 
  14   4   2        1.21       19.91     28.82 o 
  15   4   2      693.57      701.58     48.60 o 
  16   4   2       98.95      105.76     41.59 o 
  17   4   2      185.43      226.14     47.79 o 
 -14   5   2        0.38       27.27     29.83 o 
 -13   5   2      373.68      366.56     32.15 o 
 -12   5   2      214.93      214.68     46.09 o 
 -11   5   2       89.07       67.87     25.35 o 
 -10   5   2      118.85      136.09     25.33 o 
  -9   5   2      623.46      622.40     34.53 o 
  -8   5   2        7.63       14.54     25.50 o 
  -7   5   2      537.24      562.71     44.64 o 
  -6   5   2      477.84      442.31     32.89 o 
  -5   5   2       18.09       36.57     24.76 o 
  -4   5   2     1134.87     1230.39     49.34 o 
  -3   5   2      891.55      844.75     43.57 o 
  -2   5   2       55.23       44.61     33.39 o 
  -1   5   2      705.07      799.76     88.62 o 
   0   5   2      176.33      238.24     33.14 o 
   1   5   2        0.52      -27.96     27.96 o 
   2   5   2     1292.39     1242.64     59.05 o 
   3   5   2     1597.24     1525.84     67.93 o 
   4   5   2       93.09       97.95     41.80 o 
   5   5   2      766.68      651.77     85.48 o 
   6   5   2      185.23      180.57     28.86 o 
   7   5   2       33.34       36.58     24.28 o 
   8   5   2      453.43      445.52     30.18 o 
   9   5   2      283.68      262.55     24.19 o 
  10   5   2       13.75       27.62     22.75 o 
  11   5   2      206.52      194.28     25.42 o 
  12   5   2       15.68       48.32     25.86 o 
  13   5   2       82.71       87.46     28.77 o 
  14   5   2      242.92      294.03     74.89 o 
 -10   6   2      142.79      140.69     30.67 o 
  -9   6   2      100.63      123.04     29.94 o 
  -8   6   2      654.21      600.90     49.78 o 
  -7   6   2      356.90      303.16     42.73 o 
  -6   6   2      150.61      177.92     38.92 o 
  -5   6   2     1035.38     1165.09    129.32 o 
  -4   6   2      400.92      294.88     39.05 o 
  -3   6   2       12.23       27.24     35.64 o 
  -2   6   2      495.22      612.44    100.39 o 
  -1   6   2      146.52      136.30     36.74 o 
   0   6   2      756.76      760.38     71.67 o 
   1   6   2      888.95      870.92     66.76 o 
   2   6   2        2.28      -35.58     35.58 o 
   3   6   2      314.21      352.93     41.05 o 
   4   6   2      406.96      424.10     55.14 o 
   5   6   2        0.63      -25.89     36.16 o 
   6   6   2      667.59      710.44     53.20 o 
   7   6   2      770.78      798.27     55.55 o 
   8   6   2       10.86       14.70     40.35 o 
   9   6   2      730.66      695.03     42.43 o 
 -21   1   3       10.58      -22.02     36.43 o 
 -20   1   3      189.84      228.58     50.48 o 
 -19   1   3      960.38      956.31    100.57 o 
 -18   1   3      613.92      648.62     49.55 o 
 -17   1   3      240.44      329.15     50.89 o 
 -16   1   3      493.56      620.93     31.64 o 
 -15   1   3      117.44      157.96     21.19 o 
 -14   1   3      243.09      262.40     22.99 o 
 -13   1   3     1967.32     1905.95    145.04 o 
 -12   1   3        4.30       44.60     15.17 o 
 -11   1   3     1496.04     1385.42     37.60 o 
 -10   1   3     1865.10     1714.72     43.46 o 
  -9   1   3       98.74       98.40     11.27 o 
  -8   1   3     8499.06     8298.88    152.89 o 
  -7   1   3     4843.71     4552.82     85.23 o 
  -6   1   3      233.79      270.80     11.17 o 
  -5   1   3     2456.64     2342.39     49.59 o 
  -4   1   3     3659.50     3598.80     66.16 o 
  -3   1   3     2268.23     2309.90     46.59 o 
  -2   1   3    18761.84    19368.85    379.09 o 
  -1   1   3    12229.90    12818.26    233.20 o 
   0   1   3       76.15       76.70      4.56 o 
   1   1   3    17067.84    17215.77    331.62 o 
   2   1   3     7907.54     7961.34    143.73 o 
   3   1   3      878.51      886.18     16.15 o 
   4   1   3     7189.76     7064.26     99.06 o 
   5   1   3     3516.42     3504.36     52.88 o 
   6   1   3      877.94      860.10     15.38 o 
   7   1   3     4558.08     4423.67     63.75 o 
   8   1   3      600.11      597.95     17.05 o 
   9   1   3      978.05      925.78     22.64 o 
  10   1   3     4360.58     4375.30     73.95 o 
  11   1   3      731.99      759.56     37.84 o 
  12   1   3     1733.34     1686.55     47.85 o 
  13   1   3     3368.97     3350.64     99.10 o 
  14   1   3      138.71      169.14     18.75 o 
  15   1   3      540.10      618.17     28.32 o 
  16   1   3      442.40      504.91     61.67 o 
  17   1   3      185.54      224.05     31.98 o 
  18   1   3      815.07      835.78     50.00 o 
  19   1   3      816.32      982.04     87.01 o 
  20   1   3        0.12       -2.85     45.53 o 
 -20   2   3      342.45      342.57     41.85 o 
 -19   2   3       59.29       40.36     34.30 o 
 -18   2   3      401.45      352.11     40.90 o 
 -17   2   3      301.87      318.46     42.02 o 
 -16   2   3      188.61      164.18     29.52 o 
 -15   2   3     2279.94     2001.23     78.43 o 
 -14   2   3     2227.14     1885.58    135.38 o 
 -13   2   3       65.38       96.66     22.65 o 
 -12   2   3     2899.57     2751.21     98.59 o 
 -11   2   3     1340.32     1309.68     41.75 o 
 -10   2   3       30.85       37.68     13.37 o 
  -9   2   3     2193.41     2217.08     52.70 o 
  -8   2   3     1190.35     1148.29     26.03 o 
  -7   2   3      974.08      982.30     24.66 o 
  -6   2   3     6039.52     5857.44    116.40 o 
  -5   2   3     4647.54     4982.37     99.43 o 
  -4   2   3     1410.94     1415.80     31.64 o 
  -3   2   3     5801.30     5831.45    116.61 o 
  -2   2   3      121.36      112.86      8.15 o 
  -1   2   3     1711.53     1704.55     31.79 o 
   0   2   3     1809.39     1708.96     31.83 o 
   1   2   3      349.47      352.13      9.48 o 
   2   2   3     2517.10     2453.10     43.52 o 
   3   2   3     4059.94     3849.60     66.71 o 
   4   2   3      537.82      641.59     13.86 o 
   5   2   3     4099.34     4149.06     62.48 o 
   6   2   3     4918.79     4974.14     71.13 o 
   7   2   3      168.28      203.59      8.52 o 
   8   2   3     3275.41     3261.40     50.50 o 
   9   2   3     1256.94     1217.86     24.54 o 
  10   2   3      466.39      468.09     15.86 o 
  11   2   3     1334.49     1361.67     29.55 o 
  12   2   3      225.32      264.95     15.46 o 
  13   2   3       19.98       15.59     15.76 o 
  14   2   3     1179.91     1161.80     47.76 o 
  15   2   3      322.79      330.49     27.81 o 
  16   2   3      720.09      690.03     34.93 o 
  17   2   3      559.42      606.07     41.53 o 
  18   2   3      167.22      196.61     41.39 o 
  19   2   3      118.10      103.13     54.29 o 
 -19   3   3        0.97       -5.11     39.70 o 
 -18   3   3        0.71       -0.11     34.82 o 
 -17   3   3       88.33       64.54     32.99 o 
 -16   3   3        0.18      -12.39     30.49 o 
 -15   3   3       30.15       16.92     27.86 o 
 -14   3   3       78.62       89.06     35.63 o 
 -13   3   3      297.89      296.28     30.40 o 
 -12   3   3       57.06       65.52     21.77 o 
 -11   3   3        1.17       15.27     15.52 o 
 -10   3   3      290.66      307.53     18.72 o 
  -9   3   3       51.04       19.86     13.92 o 
  -8   3   3      150.14      133.64     13.60 o 
  -7   3   3        7.69        2.01     12.33 o 
  -6   3   3       74.20       86.13     13.61 o 
  -5   3   3       22.35       24.24      8.84 o 
  -4   3   3      552.92      572.67     18.63 o 
  -3   3   3      201.66      211.76     12.86 o 
  -2   3   3       75.31       85.06     12.73 o 
  -1   3   3      958.48     1039.73     24.57 o 
   0   3   3       51.30       53.50      9.30 o 
   1   3   3       75.09       92.50     10.48 o 
   2   3   3       35.39       39.82      9.68 o 
   3   3   3       22.51       27.30      9.97 o 
   4   3   3        0.21       -9.81      9.81 o 
   5   3   3        3.83        1.28     10.35 o 
   6   3   3       17.28       15.70     10.06 o 
   7   3   3       11.77        6.95     10.62 o 
   8   3   3      117.38      108.86     11.53 o 
   9   3   3      400.39      376.87     15.25 o 
  10   3   3       24.77       24.89     13.05 o 
  11   3   3       63.63       36.89     15.98 o 
  12   3   3      409.32      386.97     28.42 o 
  13   3   3       28.80       49.59     20.91 o 
  14   3   3       13.35       -5.86     25.47 o 
  15   3   3        0.15        0.56     34.79 o 
  16   3   3        8.80        8.81     37.64 o 
  17   3   3        2.32       -3.29     39.56 o 
  18   3   3        0.11      -24.01     43.32 o 
 -17   4   3      340.90      337.69     42.81 o 
 -16   4   3       83.22       74.23     35.53 o 
 -15   4   3      544.88      641.26     71.59 o 
 -14   4   3      592.93      636.48     41.40 o 
 -13   4   3       36.57       48.13     28.05 o 
 -12   4   3     1564.46     1618.00     55.08 o 
 -11   4   3     1027.43      996.44     45.47 o 
 -10   4   3       13.31       23.44     23.90 o 
  -9   4   3     2118.67     2032.65     58.10 o 
  -8   4   3     1457.70     1425.45     40.61 o 
  -7   4   3      393.22      390.58     24.04 o 
  -6   4   3     1651.10     1703.84     51.63 o 
  -5   4   3      630.12      647.14     25.51 o 
  -4   4   3      136.22      131.10     23.52 o 
  -3   4   3     3057.12     2999.84     73.48 o 
  -2   4   3      623.24      649.86     24.56 o 
  -1   4   3      522.22      513.63     22.60 o 
   0   4   3     3231.50     3142.81     74.32 o 
   1   4   3      487.88      508.95     22.30 o 
   2   4   3     1144.77     1169.95     31.86 o 
   3   4   3      853.24      861.60     23.37 o 
   4   4   3        0.88      -13.25     13.25 o 
   5   4   3     3886.10     3877.93     86.94 o 
   6   4   3     3028.09     2960.72     69.37 o 
   7   4   3      232.76      250.17     17.49 o 
   8   4   3      511.82      561.05     24.66 o 
   9   4   3     1431.51     1461.60     43.01 o 
  10   4   3        9.09        8.75     16.81 o 
  11   4   3      852.18      903.28     28.81 o 
  12   4   3     1188.26     1199.67     34.32 o 
  13   4   3      179.04      128.54     29.21 o 
  14   4   3      747.07      827.85     50.44 o 
  15   4   3      129.21      141.09     41.78 o 
  16   4   3        1.76      -13.24     45.82 o 
 -14   5   3      197.47      207.33     37.26 o 
 -13   5   3      350.83      333.89     32.27 o 
 -12   5   3       40.58       28.20     25.86 o 
 -11   5   3      369.64      404.43     30.30 o 
 -10   5   3      400.89      406.18     41.72 o 
  -9   5   3      137.70      127.15     24.06 o 
  -8   5   3      929.45      906.68     36.69 o 
  -7   5   3     1226.90     1182.11     49.12 o 
  -6   5   3        0.84       14.66     25.40 o 
  -5   5   3     1242.54     1268.00     51.11 o 
  -4   5   3      525.95      492.59     33.28 o 
  -3   5   3      253.41      300.38     28.98 o 
  -2   5   3     1735.21     1693.57     61.88 o 
  -1   5   3      612.29      595.63     63.29 o 
   0   5   3      380.40      362.91     72.26 o 
   1   5   3     2895.42     2779.18     88.45 o 
   2   5   3      721.49      748.24     94.72 o 
   3   5   3       33.95       25.86     28.17 o 
   4   5   3     1118.19     1190.46     58.04 o 
   5   5   3      439.32      405.94     48.22 o 
   6   5   3      487.95      376.85     36.75 o 
   7   5   3      420.21      457.09     25.64 o 
   8   5   3       24.87       43.32     22.04 o 
   9   5   3      864.06      853.95     33.11 o 
  10   5   3      924.52      943.90     41.15 o 
  11   5   3       69.91       76.79     30.53 o 
  12   5   3      226.01      244.26     41.10 o 
  13   5   3      489.90      441.63     48.79 o 
 -10   6   3       33.23       51.96     30.41 o 
  -9   6   3       46.65       56.74     29.67 o 
  -8   6   3        2.06       25.65     28.37 o 
  -7   6   3      154.86      213.86     40.25 o 
  -6   6   3        9.50       -3.95     35.97 o 
  -5   6   3        0.33        0.20     36.17 o 
  -4   6   3        0.79       -9.44     35.10 o 
  -3   6   3       25.49       25.02     36.07 o 
  -2   6   3       47.57       42.97     34.74 o 
  -1   6   3      123.57      106.96     39.44 o 
   0   6   3       24.42       -5.62     37.03 o 
   1   6   3        5.37       10.83     37.07 o 
   2   6   3        5.84       -2.32     36.98 o 
   3   6   3       27.95        3.72     35.02 o 
   4   6   3        4.97      -13.28     36.79 o 
   5   6   3        4.99        4.76     37.18 o 
   6   6   3        1.10       -7.56     37.10 o 
   7   6   3       12.96       75.29     40.71 o 
   8   6   3        0.53       22.03     39.06 o 
   9   6   3        4.96       16.30     31.73 o 
 -21   0   4      802.61      862.69     98.02 o 
 -20   0   4       35.22       21.34     76.37 o 
 -19   0   4      478.15      503.18     81.90 o 
 -18   0   4      362.51      441.47     66.19 o 
 -17   0   4      182.18      244.52     51.29 o 
 -16   0   4     2619.89     2857.89    112.89 o 
 -15   0   4     2613.91     2460.48     97.45 o 
 -14   0   4       82.77       86.87     27.10 o 
 -13   0   4     4757.64     4781.22    156.86 o 
 -12   0   4     2674.98     2759.60     85.21 o 
 -11   0   4     1593.71     1541.24     52.33 o 
 -10   0   4     8771.45     8384.02    236.29 o 
  -9   0   4     3705.78     3721.64     94.79 o 
  -8   0   4      179.96      127.49     13.10 o 
  -7   0   4     8072.42     7469.34    202.38 o 
  -6   0   4     1293.45     1267.47     35.73 o 
  -5   0   4     4236.35     4369.39    126.13 o 
  -4   0   4    10232.16    10176.21    288.72 o 
  -3   0   4     4472.93     4272.22    165.71 o 
  -2   0   4    18883.45    19101.38    528.97 o 
  -1   0   4    26687.04    27833.85    932.07 o 
   0   0   4      291.99      300.43     11.82 o 
   1   0   4     6748.98     6457.77    151.14 o 
   2   0   4    14137.75    13800.95    282.17 o 
   3   0   4      162.98      161.22      8.14 o 
   4   0   4     8376.30     8203.57    169.77 o 
   5   0   4     4372.47     4137.16     95.99 o 
   6   0   4      378.34      402.15     18.07 o 
   7   0   4    10026.52     9959.17    223.85 o 
   8   0   4    10193.02    10301.89    241.60 o 
   9   0   4      522.98      594.75     20.79 o 
  10   0   4     1982.21     1976.17     49.52 o 
  11   0   4     2002.70     1990.62     92.04 o 
  12   0   4       46.36       56.47     18.60 o 
  13   0   4     1145.19     1212.16     41.02 o 
  14   0   4       22.14       34.55     26.54 o 
  15   0   4     1245.44     1265.02     65.24 o 
  16   0   4     1951.41     2210.34     95.89 o 
  17   0   4      213.58      189.33    101.96 o 
  18   0   4        5.34      -27.10     48.24 o 
  19   0   4     1195.38     1317.11    109.33 o 
  20   0   4        4.95       95.59     77.60 o 
 -21   1   4       41.93      -36.39     36.39 o 
 -20   1   4       38.33        3.18     38.31 o 
 -19   1   4      174.65      113.12     41.75 o 
 -18   1   4       28.30       47.68     30.70 o 
 -17   1   4      366.95      353.48     40.85 o 
 -16   1   4        3.62       -5.74     22.93 o 
 -15   1   4       57.67       79.75     21.05 o 
 -14   1   4       67.77       60.91     20.45 o 
 -13   1   4        2.15        8.19     15.90 o 
 -12   1   4      109.81      120.96     16.60 o 
 -11   1   4      366.05      361.33     28.27 o 
 -10   1   4        7.30      -12.16     12.16 o 
  -9   1   4      404.30      344.70     22.66 o 
  -8   1   4      474.65      424.12     14.06 o 
  -7   1   4       15.58        6.32      9.08 o 
  -6   1   4     1911.00     1867.25     63.48 o 
  -5   1   4      539.45      513.46     15.12 o 
  -4   1   4       45.75       56.20      6.89 o 
  -3   1   4      379.60      397.65     12.81 o 
  -2   1   4      895.25      921.40     16.31 o 
  -1   1   4      258.21      303.03      7.55 o 
   0   1   4       19.40       33.74      5.17 o 
   1   1   4       14.65       20.55      8.16 o 
   2   1   4      807.64      809.53     17.79 o 
   3   1   4     4679.03     4717.23     77.43 o 
   4   1   4     2050.97     2050.74     34.55 o 
   5   1   4      354.33      368.24      9.21 o 
   6   1   4       81.25       53.42      6.24 o 
   7   1   4       50.97       32.48      6.83 o 
   8   1   4      250.94      241.32      9.50 o 
   9   1   4      426.70      417.93     12.53 o 
  10   1   4       87.53       71.41     11.00 o 
  11   1   4      653.57      665.98     17.81 o 
  12   1   4     1647.00     1634.85     34.87 o 
  13   1   4       48.80       56.27     17.74 o 
  14   1   4       13.85       24.21     24.10 o 
  15   1   4      795.45      824.48     68.44 o 
  16   1   4       40.88       58.44     34.48 o 
  17   1   4      202.72      226.96     68.82 o 
  18   1   4        7.72       42.80     35.71 o 
  19   1   4        1.57       22.78     40.13 o 
  20   1   4       72.58       93.03     44.09 o 
 -20   2   4        5.91        4.16     38.65 o 
 -19   2   4      158.68      184.58     35.27 o 
 -18   2   4       33.85      -11.07     31.96 o 
 -17   2   4       65.22       39.74     30.52 o 
 -16   2   4      665.14      632.86     92.22 o 
 -15   2   4       13.24        2.60     36.26 o 
 -14   2   4      154.35      110.99     24.98 o 
 -13   2   4      395.10      355.70     70.38 o 
 -12   2   4      517.80      534.23     26.13 o 
 -11   2   4      407.22      371.15     21.97 o 
 -10   2   4      756.77      713.21     27.25 o 
  -9   2   4      386.91      412.49     33.42 o 
  -8   2   4       25.98       40.36      9.97 o 
  -7   2   4     1071.86      969.31     22.37 o 
  -6   2   4       45.72       75.75      9.35 o 
  -5   2   4     1198.95     1204.85     26.05 o 
  -4   2   4      617.61      590.91     16.75 o 
  -3   2   4     1164.59     1160.42     26.94 o 
  -2   2   4      679.57      676.36     16.67 o 
  -1   2   4     1363.76     1317.49     25.84 o 
   0   2   4        3.85       -3.05      6.44 o 
   1   2   4       24.65       16.86      8.26 o 
   2   2   4     2951.52     2929.72     51.67 o 
   3   2   4       33.79       40.10      7.36 o 
   4   2   4     1416.91     1373.38     25.33 o 
   5   2   4     1152.34     1031.99     19.22 o 
   6   2   4      463.11      502.02     11.38 o 
   7   2   4      282.26      277.95     11.30 o 
   8   2   4      688.11      702.24     18.35 o 
   9   2   4      141.66      152.41     15.62 o 
  10   2   4      533.97      556.76     22.89 o 
  11   2   4      427.35      443.03     16.99 o 
  12   2   4       85.69       61.47     17.23 o 
  13   2   4      157.62      199.65     19.61 o 
  14   2   4      249.06      288.48     26.55 o 
  15   2   4       45.46       24.83     29.39 o 
  16   2   4      134.99      151.55     39.97 o 
  17   2   4      153.01      114.90     42.51 o 
  18   2   4       24.81        9.57     45.22 o 
  19   2   4       81.81       96.39     59.78 o 
 -19   3   4      139.73      119.50     39.78 o 
 -18   3   4      168.75      201.51     54.06 o 
 -17   3   4     1211.72      975.71     51.34 o 
 -16   3   4      358.15      344.26     36.03 o 
 -15   3   4      385.36      316.64     32.42 o 
 -14   3   4      899.02      921.31     44.06 o 
 -13   3   4      296.04      274.21     28.81 o 
 -12   3   4      758.78      712.47     54.78 o 
 -11   3   4     1438.40     1575.52     49.73 o 
 -10   3   4      143.61      110.16     16.06 o 
  -9   3   4     3425.75     3488.54     80.42 o 
  -8   3   4     4347.75     4322.97     92.86 o 
  -7   3   4       15.28       19.10     11.63 o 
  -6   3   4     4782.70     4723.40     96.29 o 
  -5   3   4     3039.24     3060.45     65.23 o 
  -4   3   4       60.80       49.40     11.64 o 
  -3   3   4     4655.73     4562.22     93.63 o 
  -2   3   4     3673.95     3606.36     75.03 o 
  -1   3   4      946.49      981.26     24.15 o 
   0   3   4     4058.63     4026.53     83.04 o 
   1   3   4     1269.54     1207.27     29.64 o 
   2   3   4     1839.35     1762.71     36.47 o 
   3   3   4     8629.91     8500.96    153.84 o 
   4   3   4     1405.08     1312.66     29.84 o 
   5   3   4     1072.88     1072.46     25.80 o 
   6   3   4     3621.53     3521.47     58.75 o 
   7   3   4       29.57       25.65     10.56 o 
   8   3   4     2839.15     2928.48     49.84 o 
   9   3   4     3952.05     3940.60     74.06 o 
  10   3   4      162.73      180.85     15.35 o 
  11   3   4     2270.14     2256.83     61.89 o 
  12   3   4     2119.06     2186.54     56.61 o 
  13   3   4       68.89       48.85     25.80 o 
  14   3   4     1466.68     1626.93     53.06 o 
  15   3   4     1504.70     1569.77     53.05 o 
  16   3   4       62.09       32.15     38.11 o 
  17   3   4      471.39      469.79     80.37 o 
  18   3   4      355.59      431.86     63.66 o 
 -17   4   4        3.35      -13.95     37.00 o 
 -16   4   4       37.28       45.22     36.22 o 
 -15   4   4      188.74      161.97     59.68 o 
 -14   4   4       23.70       37.34     30.66 o 
 -13   4   4      447.60      438.59     35.70 o 
 -12   4   4      107.37      142.04     24.00 o 
 -11   4   4        1.23      -19.81     19.81 o 
 -10   4   4      405.93      367.41     24.42 o 
  -9   4   4      335.05      274.74     22.37 o 
  -8   4   4       23.60       14.93     16.15 o 
  -7   4   4       37.78       32.27     16.23 o 
  -6   4   4      143.99      153.14     20.10 o 
  -5   4   4      103.61       93.50     19.18 o 
  -4   4   4      784.23      811.06     28.20 o 
  -3   4   4       22.63        8.05     15.67 o 
  -2   4   4      229.55      252.22     19.00 o 
  -1   4   4      878.83      952.43     30.43 o 
   0   4   4      303.92      304.68     19.20 o 
   1   4   4      308.08      344.93     19.71 o 
   2   4   4      198.79      212.11     18.47 o 
   3   4   4       12.22       16.02     14.82 o 
   4   4   4       27.55       20.08     15.22 o 
   5   4   4      425.42      437.93     19.87 o 
   6   4   4        9.44       14.61     15.29 o 
   7   4   4      582.70      593.13     31.25 o 
   8   4   4      289.97      305.82     17.56 o 
   9   4   4        7.14       12.61     16.65 o 
  10   4   4      144.82      170.66     22.02 o 
  11   4   4       55.27       31.02     25.21 o 
  12   4   4        1.62       -5.25     26.80 o 
  13   4   4       54.96        5.79     28.72 o 
  14   4   4        3.33      -14.54     31.29 o 
  15   4   4      134.59      100.62     43.44 o 
  16   4   4       38.37       19.02     45.72 o 
 -14   5   4       95.78      114.52     37.50 o 
 -13   5   4        0.33        2.87     28.15 o 
 -12   5   4      216.89      222.44     44.91 o 
 -11   5   4       91.07       95.65     25.46 o 
 -10   5   4      178.41      229.22     26.83 o 
  -9   5   4      250.67      313.74     37.57 o 
  -8   5   4      325.51      291.27     25.67 o 
  -7   5   4        0.28        3.37     24.47 o 
  -6   5   4      326.22      292.68     30.93 o 
  -5   5   4       80.35      105.48     26.72 o 
  -4   5   4        2.41       -9.26     23.80 o 
  -3   5   4      594.58      622.42     57.89 o 
  -2   5   4      573.35      594.11     34.89 o 
  -1   5   4       27.42       19.71     23.18 o 
   0   5   4      363.28      356.56     31.48 o 
   1   5   4       93.38      103.00     30.99 o 
   2   5   4       82.70      103.61     31.17 o 
   3   5   4      339.36      320.04     35.64 o 
   4   5   4      110.89       97.61     32.83 o 
   5   5   4        1.86       11.14     25.18 o 
   6   5   4      246.56      272.65     29.18 o 
   7   5   4      181.93      170.08     23.85 o 
   8   5   4      426.31      415.32     26.71 o 
   9   5   4      656.24      676.73     33.65 o 
  10   5   4       91.43       82.44     29.56 o 
  11   5   4        7.65       -8.05     38.91 o 
  12   5   4      256.20      240.76     51.48 o 
  13   5   4       45.95       66.42     43.93 o 
  -9   6   4      584.47      569.99     37.40 o 
  -8   6   4       55.17       50.80     28.92 o 
  -7   6   4      587.98      592.31     65.18 o 
  -6   6   4       62.30        4.08     37.08 o 
  -5   6   4      640.59      626.20     49.89 o 
  -4   6   4     1708.04     1806.05     82.53 o 
  -3   6   4      113.22      128.70     38.39 o 
  -2   6   4      499.83      545.81     47.60 o 
  -1   6   4     1004.66     1122.24     62.74 o 
   0   6   4      181.97      132.72     40.49 o 
   1   6   4      683.10      672.99    111.68 o 
   2   6   4     1132.02     1285.20     67.41 o 
   3   6   4       13.17       -2.07     38.47 o 
   4   6   4     1068.93     1031.36     60.79 o 
   5   6   4     1146.93     1253.55     66.79 o 
   6   6   4        0.51       16.34     40.38 o 
   7   6   4      403.24      462.10     47.33 o 
   8   6   4      335.67      393.82     73.26 o 
 -21   1   5      192.95      187.54     40.24 o 
 -20   1   5       62.29       67.48     36.39 o 
 -19   1   5      188.60      169.24     33.70 o 
 -18   1   5      881.95      864.50     48.01 o 
 -17   1   5       42.08       63.95     28.23 o 
 -16   1   5      851.92      860.64     52.60 o 
 -15   1   5     1181.05     1148.63     58.19 o 
 -14   1   5       76.03       69.78     24.04 o 
 -13   1   5     2027.19     1883.09    160.47 o 
 -12   1   5     2815.40     2717.28    155.51 o 
 -11   1   5       52.46       57.51     14.66 o 
 -10   1   5     1522.48     1439.15     38.92 o 
  -9   1   5     1620.91     1439.26    108.47 o 
  -8   1   5       83.44       70.16     13.20 o 
  -7   1   5     4677.51     4710.58     88.45 o 
  -6   1   5     8136.52     8638.81    158.77 o 
  -5   1   5       97.28       86.10      9.29 o 
  -4   1   5     4857.53     4719.15    105.34 o 
  -3   1   5     2150.27     2037.36     33.52 o 
  -2   1   5      204.79      268.67      7.72 o 
  -1   1   5     3175.89     3182.79     51.03 o 
   0   1   5      135.58      132.04      6.81 o 
   1   1   5     3440.33     3410.55     73.27 o 
   2   1   5     2435.70     2288.39     46.54 o 
   3   1   5     2156.79     2062.66     37.00 o 
   4   1   5     2516.99     2573.16     42.10 o 
   5   1   5     6175.93     5922.64     97.54 o 
   6   1   5       14.79        6.16      7.37 o 
   7   1   5     1405.53     1339.35     22.77 o 
   8   1   5     4406.24     4318.42     63.28 o 
   9   1   5      233.22      216.97     15.79 o 
  10   1   5     2017.09     2057.83     39.79 o 
  11   1   5      773.23      794.88     27.61 o 
  12   1   5       14.87       20.17     18.10 o 
  13   1   5     1096.74     1100.07     42.42 o 
  14   1   5     2007.72     2111.81     57.89 o 
  15   1   5       37.09       76.34     31.22 o 
  16   1   5      586.54      618.05     40.44 o 
  17   1   5      276.09      347.46     39.59 o 
  18   1   5       48.85       32.41     39.01 o 
  19   1   5      303.06      308.45     44.45 o 
 -20   2   5      685.45      642.23     62.92 o 
 -19   2   5      188.69      226.98     39.58 o 
 -18   2   5       15.07       13.33     32.72 o 
 -17   2   5      512.74      464.03     49.34 o 
 -16   2   5      675.93      630.76     98.85 o 
 -15   2   5       30.68       22.92     26.58 o 
 -14   2   5      498.45      462.18     42.06 o 
 -13   2   5      216.70      187.60     54.35 o 
 -12   2   5      508.85      489.51     25.95 o 
 -11   2   5     2978.67     2706.02     83.40 o 
 -10   2   5     1788.73     1761.11     51.21 o 
  -9   2   5     1299.89     1364.31     41.67 o 
  -8   2   5     2885.51     2927.39     61.65 o 
  -7   2   5      129.62      144.14     10.61 o 
  -6   2   5      934.06      879.89     21.16 o 
  -5   2   5     3618.71     3460.22     61.43 o 
  -4   2   5       66.84       54.24      7.50 o 
  -3   2   5     4338.96     4296.18     80.78 o 
  -2   2   5     8139.12     8323.29    153.18 o 
  -1   2   5      492.63      567.43     14.60 o 
   0   2   5     7614.76     7855.70    135.48 o 
   1   2   5     9281.26     9292.45    170.81 o 
   2   2   5      802.00      884.25     21.08 o 
   3   2   5     1752.10     1670.73     31.57 o 
   4   2   5     2792.24     2794.90     44.32 o 
   5   2   5      149.03      157.00     11.40 o 
   6   2   5     3050.09     2967.85     46.21 o 
   7   2   5     2743.33     2721.15     43.08 o 
   8   2   5        6.41       11.28     11.13 o 
   9   2   5     2354.87     2390.75     44.49 o 
  10   2   5     1347.92     1330.90     31.43 o 
  11   2   5       97.59      115.82     15.66 o 
  12   2   5     2117.40     2081.95     48.01 o 
  13   2   5      458.76      481.85     23.78 o 
  14   2   5      455.36      425.14     32.34 o 
  15   2   5      463.23      477.63     45.45 o 
  16   2   5      200.51      161.24     43.02 o 
  17   2   5       78.24       80.53     44.99 o 
  18   2   5      611.69      516.28     54.47 o 
 -19   3   5       16.81       22.65     39.22 o 
 -18   3   5       10.45       38.14     43.97 o 
 -17   3   5        3.56       14.67     33.29 o 
 -16   3   5       33.29       11.16     31.40 o 
 -15   3   5        1.60       12.72     27.46 o 
 -14   3   5      127.64      142.89     28.73 o 
 -13   3   5        1.26      -23.95     23.95 o 
 -12   3   5        0.40       18.69     23.04 o 
 -11   3   5       28.65        8.92     19.68 o 
 -10   3   5      371.25      342.67     19.94 o 
  -9   3   5       36.15       51.56     14.54 o 
  -8   3   5        1.96        1.63     12.67 o 
  -7   3   5       42.48       49.22     12.31 o 
  -6   3   5       21.21        3.18     11.57 o 
  -5   3   5        0.71       -3.51     12.01 o 
  -4   3   5        6.77       -0.15     11.71 o 
  -3   3   5       22.47       16.94     11.52 o 
  -2   3   5       29.98       29.84     11.32 o 
  -1   3   5      436.60      475.96     25.98 o 
   0   3   5      212.16      219.26     12.35 o 
   1   3   5        5.05        3.50     12.08 o 
   2   3   5       76.35       93.76     13.47 o 
   3   3   5       10.57        5.67     10.97 o 
   4   3   5        9.15        0.04     11.19 o 
   5   3   5       70.42       59.45     10.44 o 
   6   3   5        0.81        7.31     10.71 o 
   7   3   5       40.93       32.55     10.93 o 
   8   3   5       78.56       75.28     12.95 o 
   9   3   5      314.60      308.84     21.07 o 
  10   3   5        1.02      -11.57     18.77 o 
  11   3   5       41.93       43.24     20.66 o 
  12   3   5        3.23        5.86     22.36 o 
  13   3   5       30.76       -1.94     24.38 o 
  14   3   5       56.66       44.78     28.97 o 
  15   3   5        9.18       24.14     34.91 o 
  16   3   5       79.52       48.39     56.10 o 
  17   3   5        5.92        9.82     58.79 o 
 -17   4   5      406.71      510.20     81.62 o 
 -16   4   5      145.74      143.79     35.86 o 
 -15   4   5      122.93      146.36     35.59 o 
 -14   4   5     1025.96     1090.89     51.61 o 
 -13   4   5       92.70      109.11     31.14 o 
 -12   4   5      283.10      328.10     31.64 o 
 -11   4   5     1348.06     1374.31     46.62 o 
 -10   4   5       67.21       45.01     20.01 o 
  -9   4   5      596.25      547.45     27.69 o 
  -8   4   5      989.31      977.51     32.42 o 
  -7   4   5      116.56       63.64     17.34 o 
  -6   4   5     2315.16     2254.10     63.87 o 
  -5   4   5     3322.53     3299.34     87.29 o 
  -4   4   5       28.01      -17.39     17.39 o 
  -3   4   5     1563.38     1569.51     67.13 o 
  -2   4   5     1645.46     1565.15     43.33 o 
  -1   4   5       41.32       36.74     16.37 o 
   0   4   5     3666.70     3545.04     83.44 o 
   1   4   5     3457.50     3415.05     80.22 o 
   2   4   5      331.96      359.05     22.82 o 
   3   4   5     1105.76     1059.15     32.42 o 
   4   4   5     1894.06     1858.03     53.57 o 
   5   4   5       15.12       16.78     16.94 o 
   6   4   5     1218.93     1200.12     31.48 o 
   7   4   5      787.53      783.44     27.93 o 
   8   4   5       50.85       16.47     24.22 o 
   9   4   5     1297.78     1267.55     58.32 o 
  10   4   5      444.73      448.79     30.34 o 
  11   4   5       59.46       37.10     29.92 o 
  12   4   5      384.49      341.84     32.25 o 
  13   4   5      435.34      531.63     66.76 o 
  14   4   5        9.11       37.45     34.85 o 
  15   4   5      531.80      576.98     49.19 o 
 -14   5   5       61.12       78.37     42.12 o 
 -13   5   5      197.12      192.64     31.81 o 
 -12   5   5      597.30      549.61     34.60 o 
 -11   5   5      159.43      142.84     35.25 o 
 -10   5   5      364.67      398.53     29.95 o 
  -9   5   5      713.03      618.86     33.18 o 
  -8   5   5       54.58       43.21     23.26 o 
  -7   5   5      767.91      769.40     34.70 o 
  -6   5   5      770.56      779.31     41.29 o 
  -5   5   5       25.08        9.51     26.07 o 
  -4   5   5      759.20      792.46     40.61 o 
  -3   5   5     1251.07     1262.27     58.42 o 
  -2   5   5        2.48        2.63     25.69 o 
  -1   5   5      527.09      600.62     36.04 o 
   0   5   5      371.10      359.72     32.24 o 
   1   5   5      113.49      146.55     32.51 o 
   2   5   5      996.04     1207.78    101.33 o 
   3   5   5       34.10        6.03     30.04 o 
   4   5   5      591.55      565.57     42.33 o 
   5   5   5     1239.34     1259.13     60.68 o 
   6   5   5      362.96      297.25     31.33 o 
   7   5   5      546.30      535.88     35.77 o 
   8   5   5      857.40      812.30     41.53 o 
   9   5   5       54.94       13.98     29.15 o 
  10   5   5      204.47      213.96     32.97 o 
  11   5   5      453.26      425.48     37.30 o 
  12   5   5       71.29       81.37     44.90 o 
  -8   6   5        5.80       18.33     29.01 o 
  -7   6   5        0.29        6.55     28.16 o 
  -6   6   5       14.94       10.90     34.50 o 
  -5   6   5       98.24       65.23     38.53 o 
  -4   6   5        0.06       22.30     37.65 o 
  -3   6   5        4.81      -15.18     37.21 o 
  -2   6   5       18.75       -5.08     37.16 o 
  -1   6   5       42.54       19.01     37.45 o 
   0   6   5       16.29       -7.17     38.33 o 
   1   6   5        3.31      -34.18     38.44 o 
   2   6   5       24.50       45.74     39.75 o 
   3   6   5        3.23      -21.85     39.01 o 
   4   6   5       94.02      103.01     41.95 o 
   5   6   5        2.76      -12.30     38.97 o 
   6   6   5       24.75       56.25     39.30 o 
   7   6   5      118.59      217.43     68.40 o 
 -20   0   6      574.55      594.92     54.77 o 
 -19   0   6        0.99       39.42     41.89 o 
 -18   0   6      334.80      356.38     60.88 o 
 -17   0   6      883.80      897.02    151.60 o 
 -16   0   6      228.32      257.36     38.46 o 
 -15   0   6      962.55     1017.92     53.92 o 
 -14   0   6       17.49       34.60     27.38 o 
 -13   0   6       48.66       67.12     23.61 o 
 -12   0   6     1864.54     1838.63     63.26 o 
 -11   0   6      267.18      258.20     22.89 o 
 -10   0   6     2604.07     2679.08     82.94 o 
  -9   0   6     3105.02     3013.48    125.36 o 
  -8   0   6      386.43      387.09     23.31 o 
  -7   0   6     3096.32     3057.97    115.49 o 
  -6   0   6     3857.93     3777.56    109.86 o 
  -5   0   6      726.59      788.17     42.73 o 
  -4   0   6     6971.34     6804.33    276.97 o 
  -3   0   6     4333.65     4298.34    153.50 o 
  -2   0   6       31.91       60.00     10.09 o 
  -1   0   6     1216.76      929.38     69.48 o 
   0   0   6    10606.99    10573.05    279.50 o 
   1   0   6       16.01       15.90     12.21 o 
   2   0   6     7471.99     7298.38    171.25 o 
   3   0   6     5261.08     4997.44    119.36 o 
   4   0   6        1.20       -5.40      8.74 o 
   5   0   6     5165.01     5080.16    107.07 o 
   6   0   6     2862.33     2762.50     60.55 o 
   7   0   6      191.39      196.34     14.25 o 
   8   0   6     1081.21     1039.84     29.98 o 
   9   0   6     1047.76     1021.87     32.94 o 
  10   0   6     1034.05     1082.76     46.29 o 
  11   0   6     6933.85     7299.23    245.20 o 
  12   0   6     1868.56     1964.17     68.59 o 
  13   0   6       26.97       28.35     36.31 o 
  14   0   6     1840.59     1992.91    133.95 o 
  15   0   6      680.64      723.99     58.14 o 
  16   0   6      306.42      356.31     56.35 o 
  17   0   6      741.21      842.26     70.18 o 
  18   0   6      126.70      161.45     60.39 o 
  19   0   6       80.05      120.90     68.59 o 
 -20   1   6       67.62       -6.89     36.47 o 
 -19   1   6      205.50      168.84     34.45 o 
 -18   1   6       42.57       30.15     30.93 o 
 -17   1   6       46.81       50.66     28.50 o 
 -16   1   6      986.96      903.47     44.93 o 
 -15   1   6       93.37       91.72     22.91 o 
 -14   1   6      854.52      868.87     49.67 o 
 -13   1   6     1446.09     1349.42    126.74 o 
 -12   1   6        9.96       -9.76     16.41 o 
 -11   1   6     1064.52     1071.34     42.70 o 
 -10   1   6      445.26      429.87     19.50 o 
  -9   1   6      191.34      201.68     15.73 o 
  -8   1   6     2443.91     2424.36     59.27 o 
  -7   1   6     1742.26     1841.64     38.22 o 
  -6   1   6       73.29       74.02      9.20 o 
  -5   1   6      844.41      825.10     19.87 o 
  -4   1   6     1738.39     1853.06     35.17 o 
  -3   1   6     1066.61     1061.40     19.25 o 
  -2   1   6     4118.76     4293.67     68.39 o 
  -1   1   6     1858.25     2004.66     40.19 o 
   0   1   6     1262.33     1334.38     26.29 o 
   1   1   6     1746.82     1729.92     35.67 o 
   2   1   6       34.81        9.78      7.09 o 
   3   1   6      339.51      357.76     11.67 o 
   4   1   6     2067.78     2055.48     39.89 o 
   5   1   6      113.50      100.00      8.50 o 
   6   1   6     1633.11     1631.03     29.77 o 
   7   1   6     2353.70     2303.62     39.60 o 
   8   1   6       69.88       68.33     15.20 o 
   9   1   6      640.66      596.06     23.45 o 
  10   1   6      550.65      505.19     29.01 o 
  11   1   6       32.78       50.59     15.76 o 
  12   1   6      168.06      168.20     18.71 o 
  13   1   6       47.38       63.46     25.17 o 
  14   1   6      138.88      110.35     34.34 o 
  15   1   6      544.50      543.70     44.64 o 
  16   1   6      104.17      145.02     39.71 o 
  17   1   6       13.51       61.62     42.38 o 
  18   1   6      223.78      138.49     49.52 o 
 -19   2   6        2.35      -12.64     36.28 o 
 -18   2   6      129.88      137.64     35.87 o 
 -17   2   6      224.30      232.38     39.28 o 
 -16   2   6       54.50      -16.17     36.24 o 
 -15   2   6      503.18      453.97     67.99 o 
 -14   2   6      423.66      314.20     30.16 o 
 -13   2   6      132.06      116.99     27.14 o 
 -12   2   6      304.83      286.27     22.80 o 
 -11   2   6        8.20      -17.25     17.25 o 
 -10   2   6      970.30     1024.00     68.06 o 
  -9   2   6     1694.04     1752.67     61.79 o 
  -8   2   6       88.53       55.59     14.21 o 
  -7   2   6      777.86      738.53     19.68 o 
  -6   2   6     2888.21     2892.65     52.63 o 
  -5   2   6       44.93       58.77      8.73 o 
  -4   2   6     1241.02     1187.28     24.59 o 
  -3   2   6     1695.97     1687.95     32.25 o 
  -2   2   6       59.43       54.31      8.32 o 
  -1   2   6     3505.43     3593.80     68.03 o 
   0   2   6     2927.15     2963.31     57.20 o 
   1   2   6        4.99        5.15      8.24 o 
   2   2   6     1943.62     2001.84     37.55 o 
   3   2   6      545.80      523.63     13.36 o 
   4   2   6        6.19       -4.57      7.57 o 
   5   2   6     2064.32     2098.77     38.30 o 
   6   2   6      930.39      930.17     30.56 o 
   7   2   6      644.10      690.39     21.75 o 
   8   2   6      980.84     1013.73     25.13 o 
   9   2   6      430.67      473.26     18.57 o 
  10   2   6      331.52      300.48     18.18 o 
  11   2   6     1383.14     1377.72     36.40 o 
  12   2   6      111.65      142.23     25.63 o 
  13   2   6       45.64       13.41     26.04 o 
  14   2   6      399.46      446.65     34.20 o 
  15   2   6      151.85      116.11     41.03 o 
  16   2   6      319.81      334.23     46.82 o 
  17   2   6      244.04      221.58     54.27 o 
  18   2   6       96.93      110.93     53.59 o 
 -18   3   6       10.01      -31.87     37.06 o 
 -17   3   6      478.16      385.52     47.46 o 
 -16   3   6      497.79      445.00     65.45 o 
 -15   3   6        2.42      -10.60     31.73 o 
 -14   3   6     1839.37     1861.12     94.21 o 
 -13   3   6     2316.56     2478.08     82.23 o 
 -12   3   6       45.17       40.18     23.39 o 
 -11   3   6     1005.84     1068.68     76.65 o 
 -10   3   6     1999.45     1874.69     49.10 o 
  -9   3   6        6.86        6.23     15.17 o 
  -8   3   6     1698.24     1716.39     41.62 o 
  -7   3   6     1756.28     1748.86     41.76 o 
  -6   3   6       53.28       53.30     12.13 o 
  -5   3   6     2510.16     2505.10     50.93 o 
  -4   3   6     1604.73     1627.12     38.91 o 
  -3   3   6      265.06      281.49     15.40 o 
  -2   3   6     4495.48     4513.97     92.90 o 
  -1   3   6     2103.60     2093.23     43.28 o 
   0   3   6      109.56       98.03     12.92 o 
   1   3   6     2323.21     2265.78     50.36 o 
   2   3   6      293.06      296.33     15.43 o 
   3   3   6     1294.34     1227.87     34.48 o 
   4   3   6     4051.31     4063.20     82.74 o 
   5   3   6     1221.38     1180.55     36.41 o 
   6   3   6     1000.77     1045.19     32.24 o 
   7   3   6     2329.62     2349.62     51.98 o 
   8   3   6      590.79      562.90     22.87 o 
   9   3   6      390.40      413.02     23.86 o 
  10   3   6     1535.86     1536.48     43.61 o 
  11   3   6       59.49       58.42     22.76 o 
  12   3   6      447.40      468.40     38.08 o 
  13   3   6      375.19      320.98     32.00 o 
  14   3   6        0.93       30.90     32.33 o 
  15   3   6      497.79      505.82     47.74 o 
  16   3   6      306.36      257.09     43.02 o 
 -16   4   6        2.51       -4.29     35.97 o 
 -15   4   6       47.72       38.56     32.79 o 
 -14   4   6      126.06      175.39     34.22 o 
 -13   4   6        2.12        3.87     30.25 o 
 -12   4   6       95.45       70.80     37.74 o 
 -11   4   6      105.60      127.48     23.70 o 
 -10   4   6      245.62      209.87     23.20 o 
  -9   4   6      714.48      702.41     30.78 o 
  -8   4   6       57.36       39.95     18.07 o 
  -7   4   6      209.62      179.36     19.40 o 
  -6   4   6      743.62      659.29     29.83 o 
  -5   4   6       57.82       56.07     29.73 o 
  -4   4   6      354.73      345.10     28.42 o 
  -3   4   6      368.76      369.68     26.80 o 
  -2   4   6       38.08       40.07     20.85 o 
  -1   4   6      630.70      674.39     33.22 o 
   0   4   6      613.21      546.02     50.19 o 
   1   4   6        0.50       -4.87     20.67 o 
   2   4   6     1113.91     1172.92     55.29 o 
   3   4   6      708.65      767.50     38.52 o 
   4   4   6      149.61      115.78     23.24 o 
   5   4   6      403.67      395.14     26.22 o 
   6   4   6       47.97       58.00     19.97 o 
   7   4   6       93.76       67.60     21.13 o 
   8   4   6      636.80      625.36     34.40 o 
   9   4   6        4.84       13.84     25.54 o 
  10   4   6      316.56      272.52     28.35 o 
  11   4   6      423.89      451.58     33.99 o 
  12   4   6      189.90      174.63     32.18 o 
  13   4   6      189.04      139.37     39.71 o 
  14   4   6      219.01      158.95     57.94 o 
 -13   5   6      261.67      226.11     32.57 o 
 -12   5   6       53.78       24.59     28.60 o 
 -11   5   6      330.67      372.10     32.07 o 
 -10   5   6      401.38      363.25     42.01 o 
  -9   5   6       61.61       39.94     24.95 o 
  -8   5   6      530.48      517.55     31.03 o 
  -7   5   6      302.42      329.31     27.48 o 
  -6   5   6        1.12       -9.47     27.68 o 
  -5   5   6      563.52      601.99     38.56 o 
  -4   5   6      112.62      145.56     40.78 o 
  -3   5   6      265.92      288.31     30.34 o 
  -2   5   6      475.49      476.13     35.12 o 
  -1   5   6      285.54      288.36     31.09 o 
   0   5   6       14.17       -2.76     26.07 o 
   1   5   6      720.86      704.97     63.22 o 
   2   5   6       70.84       25.34     32.79 o 
   3   5   6      560.91      534.74     43.25 o 
   4   5   6      842.99      857.56     56.41 o 
   5   5   6      202.11      209.35     52.86 o 
   6   5   6      159.10      169.59     35.70 o 
   7   5   6      194.96      203.84     31.47 o 
   8   5   6       33.17       14.88     31.22 o 
   9   5   6       37.54       -2.32     33.45 o 
  10   5   6      424.75      433.67     37.21 o 
  11   5   6        9.46       30.17     35.01 o 
  -7   6   6      308.98      296.69     37.79 o 
  -6   6   6      678.92      727.76     48.51 o 
  -5   6   6       41.47       35.86     35.26 o 
  -4   6   6      293.43      239.30     42.79 o 
  -3   6   6      618.89      596.21     50.18 o 
  -2   6   6        1.43       18.23     36.62 o 
  -1   6   6     1226.43     1186.60     65.33 o 
   0   6   6      760.55      738.98     55.18 o 
   1   6   6       11.06       -4.65     38.38 o 
   2   6   6      457.04      506.76     51.33 o 
   3   6   6      468.63      434.86     70.26 o 
   4   6   6        2.38       -5.63     58.63 o 
   5   6   6      444.92      413.95     70.12 o 
   6   6   6      448.89      473.70     75.23 o 
 -20   1   7      458.95      497.66     63.33 o 
 -19   1   7       17.33       -0.62     34.77 o 
 -18   1   7      521.08      493.08     39.40 o 
 -17   1   7      423.11      493.48     44.53 o 
 -16   1   7      250.41      193.51     30.83 o 
 -15   1   7     1101.97     1133.21     59.28 o 
 -14   1   7      895.08      835.80     39.43 o 
 -13   1   7      326.27      333.05     39.77 o 
 -12   1   7     1214.27     1220.78     74.08 o 
 -11   1   7     3295.40     3176.08    137.62 o 
 -10   1   7        1.06        9.40     15.79 o 
  -9   1   7     3484.62     3369.99     87.76 o 
  -8   1   7     1149.18     1113.75     29.65 o 
  -7   1   7      166.36      208.72     12.66 o 
  -6   1   7     2331.36     2261.91     45.30 o 
  -5   1   7      764.33      769.45     19.29 o 
  -4   1   7     1451.67     1425.70     27.15 o 
  -3   1   7     9366.49     9985.44    190.19 o 
  -2   1   7     3000.01     3115.63     56.89 o 
  -1   1   7     1612.51     1675.34     32.42 o 
   0   1   7     6514.17     6244.25    123.41 o 
   1   1   7     2415.33     2497.12     43.85 o 
   2   1   7     1564.43     1548.10     30.79 o 
   3   1   7     5860.05     5912.10    104.31 o 
   4   1   7      900.23      924.96     20.26 o 
   5   1   7      938.72      904.19     21.73 o 
   6   1   7     3017.99     2967.57     56.28 o 
   7   1   7      332.81      310.80     20.01 o 
   8   1   7     1572.03     1523.58     31.85 o 
   9   1   7     3098.94     3049.90     68.12 o 
  10   1   7      547.88      536.58     22.72 o 
  11   1   7      613.07      650.50     24.97 o 
  12   1   7      689.11      646.77     28.40 o 
  13   1   7      180.95      213.63     33.76 o 
  14   1   7      566.45      618.07     81.37 o 
  15   1   7      540.51      561.52     45.73 o 
  16   1   7        1.11       18.09     42.45 o 
  17   1   7      612.80      582.45     53.15 o 
  18   1   7      147.24      242.98     47.40 o 
 -19   2   7      379.57      392.50     57.06 o 
 -18   2   7      199.99      185.51     36.27 o 
 -17   2   7      346.59      286.27     51.63 o 
 -16   2   7      808.37      772.22    125.93 o 
 -15   2   7      599.31      487.40     67.00 o 
 -14   2   7      113.73       51.58     27.85 o 
 -13   2   7      843.67      772.57     54.44 o 
 -12   2   7      343.43      334.88     26.86 o 
 -11   2   7      732.43      748.80     60.10 o 
 -10   2   7     1436.07     1483.21     70.69 o 
  -9   2   7       22.90       43.12     16.13 o 
  -8   2   7      541.19      563.76     22.33 o 
  -7   2   7     4919.18     4850.53     99.71 o 
  -6   2   7      330.27      348.24     13.23 o 
  -5   2   7     3122.92     3061.80     55.17 o 
  -4   2   7     2789.75     2710.23     49.25 o 
  -3   2   7      257.95      259.70     12.75 o 
  -2   2   7      336.58      331.76     11.33 o 
  -1   2   7      362.56      341.31     11.68 o 
   0   2   7      232.38      276.17     13.53 o 
   1   2   7     4543.12     4660.14     94.99 o 
   2   2   7     1692.78     1618.83     37.76 o 
   3   2   7      305.38      320.89     14.10 o 
   4   2   7     2132.52     2129.00     46.26 o 
   5   2   7     1718.26     1699.30     48.92 o 
   6   2   7      557.28      583.29     21.78 o 
   7   2   7     2541.89     2556.72     59.28 o 
   8   2   7      133.91      116.73     17.45 o 
   9   2   7     1003.92     1000.09     31.08 o 
  10   2   7     1507.00     1532.56     48.49 o 
  11   2   7      428.85      413.63     32.52 o 
  12   2   7      303.54      304.29     31.90 o 
  13   2   7     1437.86     1415.28     55.08 o 
  14   2   7      211.71      233.48     35.68 o 
  15   2   7      263.09      255.51     56.04 o 
  16   2   7      712.14      817.37     69.32 o 
  17   2   7       17.57       73.22     66.30 o 
 -18   3   7       30.87       31.42     40.08 o 
 -17   3   7        0.28      -23.64     51.92 o 
 -16   3   7      100.73       60.75     36.32 o 
 -15   3   7       60.81       45.56     29.99 o 
 -14   3   7        3.43       14.42     26.84 o 
 -13   3   7        1.10       14.37     26.71 o 
 -12   3   7        6.19       10.65     35.93 o 
 -11   3   7       92.42       83.93     22.41 o 
 -10   3   7       31.97        8.46     20.42 o 
  -9   3   7        3.28      -12.17     16.02 o 
  -8   3   7       66.56       43.04     15.62 o 
  -7   3   7        4.68        9.80     13.91 o 
  -6   3   7      237.03      220.63     16.05 o 
  -5   3   7      116.05      132.01     14.23 o 
  -4   3   7      343.71      397.96     23.81 o 
  -3   3   7      334.49      334.47     18.36 o 
  -2   3   7       63.69       86.84     16.69 o 
  -1   3   7       14.29       36.17     15.86 o 
   0   3   7       21.77       32.19     14.79 o 
   1   3   7       49.19       39.24     15.05 o 
   2   3   7       41.52       38.33     15.27 o 
   3   3   7      106.58      116.47     19.73 o 
   4   3   7       41.05       25.63     19.28 o 
   5   3   7      136.47      101.45     15.80 o 
   6   3   7        2.55      -16.47     17.60 o 
   7   3   7       26.16       15.35     18.12 o 
   8   3   7       76.99       64.44     20.94 o 
   9   3   7      118.47      115.85     23.49 o 
  10   3   7       60.08       30.66     29.30 o 
  11   3   7       20.79       32.42     29.81 o 
  12   3   7       22.94      -32.31     32.31 o 
  13   3   7       11.40      -18.51     31.64 o 
  14   3   7       16.15      -30.06     33.42 o 
  15   3   7       19.35      -27.55     45.90 o 
  16   3   7        0.34      -10.81     48.47 o 
 -15   4   7      278.96      236.84     38.20 o 
 -14   4   7       22.70       -6.96     32.84 o 
 -13   4   7      428.76      364.99     37.20 o 
 -12   4   7       20.11        6.65     28.74 o 
 -11   4   7      461.02      478.91     30.06 o 
 -10   4   7     1885.95     1853.77     56.89 o 
  -9   4   7      534.39      467.48     27.79 o 
  -8   4   7      727.82      753.32     32.15 o 
  -7   4   7      663.78      663.20     32.90 o 
  -6   4   7      206.25      199.70     21.49 o 
  -5   4   7      813.20      818.19     32.38 o 
  -4   4   7     2164.27     2084.38     69.60 o 
  -3   4   7      272.37      233.92     25.77 o 
  -2   4   7      665.50      752.63     36.52 o 
  -1   4   7     1575.89     1705.11     59.58 o 
   0   4   7       50.83       29.63     21.66 o 
   1   4   7      949.26      957.57     40.05 o 
   2   4   7      941.54      945.46     52.10 o 
   3   4   7      120.82      159.80     41.47 o 
   4   4   7     1801.61     1815.79     91.06 o 
   5   4   7      599.34      622.71     56.23 o 
   6   4   7       60.01       64.77     22.70 o 
   7   4   7     2022.70     2043.66     60.04 o 
   8   4   7      652.77      615.73     32.09 o 
   9   4   7      123.06       85.29     30.30 o 
  10   4   7     1172.37     1285.74     46.22 o 
  11   4   7      380.78      458.31     52.76 o 
  12   4   7      574.83      490.67     44.33 o 
  13   4   7      886.20      908.12     53.02 o 
 -12   5   7      853.46      825.56     41.51 o 
 -11   5   7      281.01      341.63     32.36 o 
 -10   5   7        5.97      -15.80     25.90 o 
  -9   5   7      540.76      536.91     33.97 o 
  -8   5   7      337.92      342.64     30.02 o 
  -7   5   7      208.50      197.43     26.28 o 
  -6   5   7      728.66      754.82     35.41 o 
  -5   5   7      283.70      259.96     33.41 o 
  -4   5   7      466.02      479.32     52.05 o 
  -3   5   7     1124.09     1188.36     91.09 o 
  -2   5   7      322.51      315.38     33.05 o 
  -1   5   7      524.81      517.10     36.53 o 
   0   5   7     1289.78     1306.70     54.18 o 
   1   5   7      216.22      209.33     30.20 o 
   2   5   7      207.19      207.47     43.17 o 
   3   5   7     1464.37     1401.65     94.88 o 
   4   5   7       97.61       60.72     49.75 o 
   5   5   7      215.00      161.05     53.21 o 
   6   5   7      254.78      273.58     38.19 o 
   7   5   7        0.31       -0.31     62.42 o 
   8   5   7      511.70      537.26     47.14 o 
   9   5   7      577.93      562.54     42.76 o 
  10   5   7       42.66       34.63     37.01 o 
  -6   6   7       76.89       68.39     30.74 o 
  -5   6   7        6.34       13.81     35.98 o 
  -4   6   7        9.09       59.50     36.27 o 
  -3   6   7        0.68       18.89     41.46 o 
  -2   6   7       28.31       14.01     39.74 o 
  -1   6   7       24.87       31.29     41.37 o 
   0   6   7        1.73       -1.74     39.56 o 
   1   6   7       13.60       13.05     54.38 o 
   2   6   7        8.51      -10.88     54.58 o 
   3   6   7        0.98       -5.94     61.26 o 
   4   6   7       13.26       19.31     63.26 o 
 -20   0   8      341.77      321.59     67.86 o 
 -19   0   8      250.57      235.24     55.08 o 
 -18   0   8      430.77      350.46     47.08 o 
 -17   0   8     1499.47     1616.95     79.21 o 
 -16   0   8      152.89      143.93     39.13 o 
 -15   0   8      116.98      137.61     34.83 o 
 -14   0   8     5986.67     6403.21    228.38 o 
 -13   0   8      792.91      950.97     52.36 o 
 -12   0   8     2043.38     2240.47    127.41 o 
 -11   0   8     1544.66     1653.40    191.22 o 
 -10   0   8     1131.51     1252.96     58.37 o 
  -9   0   8     2086.81     2233.20     88.90 o 
  -8   0   8     5449.26     5490.76    268.70 o 
  -7   0   8      467.39      566.74     41.22 o 
  -6   0   8     3861.72     3880.19    114.50 o 
  -5   0   8     6170.18     6147.47    188.14 o 
  -4   0   8      243.08      258.97     18.85 o 
  -3   0   8     2394.71     2394.64     73.17 o 
  -2   0   8     4792.25     5095.68    148.44 o 
  -1   0   8      604.06      668.14     18.75 o 
   0   0   8     6065.93     6293.33    150.95 o 
   1   0   8     2688.62     2638.03     74.28 o 
   2   0   8      444.36      453.90     19.35 o 
   3   0   8     2393.01     2415.11     61.33 o 
   4   0   8     1144.61     1116.83     33.08 o 
   5   0   8     1089.41     1084.58     33.55 o 
   6   0   8    10765.82    10220.56    232.91 o 
   7   0   8     1654.87     1568.12     62.72 o 
   8   0   8      448.22      428.87     43.81 o 
   9   0   8     1723.11     1656.04     78.56 o 
  10   0   8      273.39      269.60     39.70 o 
  11   0   8      818.44      662.54     65.06 o 
  12   0   8     1184.29     1278.07    121.27 o 
  13   0   8       34.46        8.59     42.87 o 
  14   0   8      887.79      964.70     65.71 o 
  15   0   8      602.07      664.58    119.62 o 
  16   0   8       66.22       56.88     72.77 o 
  17   0   8      452.15      440.84     69.78 o 
 -19   1   8        6.55        0.37     37.48 o 
 -18   1   8      365.44      347.06     39.64 o 
 -17   1   8       16.30       -7.74     32.45 o 
 -16   1   8       22.83       16.62     29.02 o 
 -15   1   8       13.49      -22.99     28.40 o 
 -14   1   8       19.37        1.99     27.04 o 
 -13   1   8      240.54      230.29     22.17 o 
 -12   1   8       93.18       80.59     19.54 o 
 -11   1   8      123.36      112.74     18.91 o 
 -10   1   8      941.33      863.87     61.79 o 
  -9   1   8      139.88      109.01     18.55 o 
  -8   1   8      423.71      448.36     18.69 o 
  -7   1   8      116.34      104.74     13.45 o 
  -6   1   8      430.47      447.97     21.50 o 
  -5   1   8      292.43      316.59     11.74 o 
  -4   1   8      847.67      861.57     22.26 o 
  -3   1   8      318.57      335.99     18.11 o 
  -2   1   8      369.45      393.65     13.66 o 
  -1   1   8      772.76      771.55     20.45 o 
   0   1   8      463.73      512.15     15.33 o 
   1   1   8       27.94       32.34      8.26 o 
   2   1   8     2995.51     3139.34     54.06 o 
   3   1   8       28.77       38.14     11.51 o 
   4   1   8      279.24      248.50     14.46 o 
   5   1   8      362.67      348.11     18.76 o 
   6   1   8      152.67      145.62     14.97 o 
   7   1   8      102.28      104.96     19.23 o 
   8   1   8      363.21      340.44     24.27 o 
   9   1   8       34.73       36.31     16.56 o 
  10   1   8      738.05      738.54     29.05 o 
  11   1   8      457.94      482.65     27.42 o 
  12   1   8       30.28       32.54     23.32 o 
  13   1   8      300.02      288.93     36.42 o 
  14   1   8      455.45      471.79     40.40 o 
  15   1   8        0.70       44.64     37.69 o 
  16   1   8       29.37       26.14     41.53 o 
  17   1   8       26.02       92.76     45.17 o 
 -18   2   8       92.92      104.90     36.57 o 
 -17   2   8       65.00        6.67     33.65 o 
 -16   2   8        1.70      -13.46     37.35 o 
 -15   2   8      237.94      242.11     33.51 o 
 -14   2   8      349.31      276.71     35.00 o 
 -13   2   8       79.07       45.70     25.73 o 
 -12   2   8      261.44      287.09     44.05 o 
 -11   2   8      562.58      584.27     54.12 o 
 -10   2   8      280.22      323.89     35.84 o 
  -9   2   8       90.43      134.64     33.75 o 
  -8   2   8      731.03      758.65     26.40 o 
  -7   2   8      195.57      200.53     18.87 o 
  -6   2   8       95.76       89.81     12.29 o 
  -5   2   8     1139.48     1141.14     25.18 o 
  -4   2   8      399.45      386.92     14.28 o 
  -3   2   8      751.39      781.23     22.23 o 
  -2   2   8       60.54       65.67     11.15 o 
  -1   2   8      218.45      248.28     13.34 o 
   0   2   8      444.17      438.45     22.19 o 
   1   2   8      542.81      583.97     22.22 o 
   2   2   8       88.79       80.52     15.18 o 
   3   2   8      599.01      632.12     22.86 o 
   4   2   8      509.45      515.27     21.11 o 
   5   2   8       81.69       72.17     19.09 o 
   6   2   8      505.06      490.68     29.52 o 
   7   2   8      899.43      811.23     28.94 o 
   8   2   8       12.27       -1.20     19.29 o 
   9   2   8      274.26      270.92     23.30 o 
  10   2   8       98.21       98.50     22.81 o 
  11   2   8       36.25       47.48     27.45 o 
  12   2   8      657.93      591.41     35.94 o 
  13   2   8      186.98      135.89     45.71 o 
  14   2   8        8.05        0.67     36.10 o 
  15   2   8       64.68       60.66     40.81 o 
  16   2   8       42.70       29.79    115.51 o 
 -17   3   8       94.55       19.10     42.00 o 
 -16   3   8      281.16      236.74     70.70 o 
 -15   3   8      409.47      327.45     36.20 o 
 -14   3   8       28.90       36.77     29.91 o 
 -13   3   8      826.04      878.89     44.44 o 
 -12   3   8      759.96      852.85     42.92 o 
 -11   3   8      200.42      209.82     28.34 o 
 -10   3   8     1780.01     1853.96     65.55 o 
  -9   3   8      913.64      969.91     41.48 o 
  -8   3   8     1002.21      958.82     34.77 o 
  -7   3   8     3673.65     3636.82     93.18 o 
  -6   3   8      994.40     1027.95     31.94 o 
  -5   3   8      378.38      418.52     20.75 o 
  -4   3   8     4491.65     4427.93     99.74 o 
  -3   3   8      126.16      150.54     16.14 o 
  -2   3   8     2720.09     2704.39     72.93 o 
  -1   3   8     5159.44     4940.62    124.11 o 
   0   3   8     1420.37     1364.44     38.73 o 
   1   3   8     1980.88     2039.33     59.29 o 
   2   3   8     4339.38     4212.90    109.51 o 
   3   3   8      523.25      521.72     27.79 o 
   4   3   8     1488.79     1415.84     40.87 o 
   5   3   8     1613.36     1589.51     44.67 o 
   6   3   8        2.14       -3.66     17.63 o 
   7   3   8     1766.72     1769.40     53.98 o 
   8   3   8     2035.80     2090.63     61.48 o 
   9   3   8       47.34       27.15     28.83 o 
  10   3   8     1481.20     1464.66     77.43 o 
  11   3   8      989.78     1023.02     93.38 o 
  12   3   8        7.92       30.48     34.19 o 
  13   3   8     1123.37     1107.75     54.98 o 
  14   3   8      641.98      570.11     47.63 o 
  15   3   8       25.18      -42.87     42.87 o 
 -15   4   8       36.64       65.60     38.57 o 
 -14   4   8      238.69      294.47     39.74 o 
 -13   4   8      182.36      161.26     35.12 o 
 -12   4   8       27.26       13.26     31.37 o 
 -11   4   8      176.50      205.19     32.27 o 
 -10   4   8       13.65        3.76     22.51 o 
  -9   4   8       27.73       49.51     22.72 o 
  -8   4   8      245.47      254.76     42.29 o 
  -7   4   8      113.68      107.66     21.84 o 
  -6   4   8      341.03      323.92     24.43 o 
  -5   4   8      255.41      250.24     22.96 o 
  -4   4   8       68.48       86.85     19.78 o 
  -3   4   8       11.26       11.68     23.09 o 
  -2   4   8      521.60      556.51     32.98 o 
  -1   4   8       12.00       23.35     23.01 o 
   0   4   8      275.27      258.28     26.95 o 
   1   4   8        9.42       41.78     29.62 o 
   2   4   8        1.79       -6.73     28.14 o 
   3   4   8       84.73      131.47     34.69 o 
   4   4   8      312.84      243.29     37.13 o 
   5   4   8       56.40       67.00     27.04 o 
   6   4   8      494.04      511.79     31.66 o 
   7   4   8      125.04      115.73     26.77 o 
   8   4   8       10.05      -15.91     31.45 o 
   9   4   8       56.38       31.79     34.51 o 
  10   4   8       21.31        0.46     39.51 o 
  11   4   8       69.23      114.09     46.83 o 
  12   4   8       74.06       72.04     45.27 o 
 -11   5   8       70.16       73.43     29.48 o 
 -10   5   8       16.04       34.75     28.27 o 
  -9   5   8       33.01       -1.28     27.26 o 
  -8   5   8      120.26      123.22     27.86 o 
  -7   5   8      535.97      572.26     42.96 o 
  -6   5   8       93.34      131.73     26.45 o 
  -5   5   8       52.97       66.18     25.29 o 
  -4   5   8      271.70      208.00     31.15 o 
  -3   5   8       58.90       38.52     29.01 o 
  -2   5   8      221.57      171.93     30.62 o 
  -1   5   8      755.30      761.09     49.89 o 
   0   5   8      143.29      180.01     39.72 o 
   1   5   8      111.38      147.54     37.95 o 
   2   5   8      127.88      146.43     38.42 o 
   3   5   8      156.77      115.73     40.10 o 
   4   5   8        8.60       -1.69     50.44 o 
   5   5   8      509.94      566.22     54.35 o 
   6   5   8       39.12       38.17     38.46 o 
   7   5   8      212.72      255.73     47.62 o 
   8   5   8      232.84      278.06     84.75 o 
   9   5   8       17.78       33.36     62.63 o 
 -19   1   9      342.10      282.61     56.17 o 
 -18   1   9       12.89       22.47     37.72 o 
 -17   1   9      581.75      574.40     54.80 o 
 -16   1   9      442.32      489.71     59.30 o 
 -15   1   9       16.34       49.83     31.87 o 
 -14   1   9      300.15      312.99     41.91 o 
 -13   1   9      787.49      739.59     66.76 o 
 -12   1   9       95.46       88.75     21.46 o 
 -11   1   9     1367.39     1311.35     81.12 o 
 -10   1   9       87.71      115.55     19.16 o 
  -9   1   9      427.88      441.00     28.23 o 
  -8   1   9     3610.20     3505.19     91.46 o 
  -7   1   9     1726.69     1710.08     58.60 o 
  -6   1   9      683.41      685.80     25.43 o 
  -5   1   9     2786.23     2829.33     86.19 o 
  -4   1   9      616.22      648.13     17.58 o 
  -3   1   9      954.38      987.37     28.03 o 
  -2   1   9     2476.34     2429.05     50.71 o 
  -1   1   9      106.33      116.84     14.47 o 
   0   1   9      880.40      926.69     31.48 o 
   1   1   9     2900.41     3025.54     60.83 o 
   2   1   9      111.59       88.62     12.92 o 
   3   1   9     3665.66     3594.58     78.42 o 
   4   1   9     2005.02     1874.45     45.79 o 
   5   1   9      175.73      201.23     17.34 o 
   6   1   9      856.47      905.16     42.40 o 
   7   1   9     1473.69     1474.04     46.17 o 
   8   1   9      723.46      685.06     31.48 o 
   9   1   9     2146.48     2214.34     55.97 o 
  10   1   9     1027.11     1020.91     35.32 o 
  11   1   9        5.78      -22.07     28.79 o 
  12   1   9     1304.30     1333.50     47.15 o 
  13   1   9     1064.92     1109.02     41.61 o 
  14   1   9       24.01       17.90     37.79 o 
  15   1   9      741.04      763.17     49.56 o 
  16   1   9      181.79      224.83     46.23 o 
 -18   2   9      185.37      109.13     39.70 o 
 -17   2   9      147.79      171.27     38.39 o 
 -16   2   9      219.99      193.83     46.96 o 
 -15   2   9     1115.74     1036.60    114.81 o 
 -14   2   9      258.10      157.26     32.11 o 
 -13   2   9      651.52      549.02     70.18 o 
 -12   2   9     1750.16     1663.95     62.74 o 
 -11   2   9      163.83      180.61     25.12 o 
 -10   2   9      479.49      560.74     32.99 o 
  -9   2   9     2967.25     3121.89     84.36 o 
  -8   2   9      229.82      244.24     21.74 o 
  -7   2   9      926.41      952.44     34.07 o 
  -6   2   9      444.46      478.83     23.62 o 
  -5   2   9        4.36      -14.41     14.41 o 
  -4   2   9     2529.19     2546.77     55.36 o 
  -3   2   9     4467.50     4497.08     91.91 o 
  -2   2   9        0.41        7.77     12.10 o 
  -1   2   9     4817.36     4838.84    108.45 o 
   0   2   9     1629.92     1649.75     43.07 o 
   1   2   9        3.78       16.97     13.82 o 
   2   2   9     1273.53     1295.94     35.99 o 
   3   2   9     1475.70     1488.58     46.56 o 
   4   2   9      687.53      663.09     29.30 o 
   5   2   9     2795.26     2779.13     74.68 o 
   6   2   9     1316.82     1340.79     58.31 o 
   7   2   9       63.14       31.98     26.75 o 
   8   2   9     1356.01     1355.44     45.70 o 
   9   2   9      819.05      809.38     36.32 o 
  10   2   9      156.81       92.08     27.85 o 
  11   2   9     1017.79     1034.40     71.42 o 
  12   2   9       17.91       13.58     30.43 o 
  13   2   9      188.59      195.30     36.05 o 
  14   2   9      163.06      202.22     45.12 o 
  15   2   9        8.35       22.78     40.15 o 
 -16   3   9        0.17      -31.46     35.55 o 
 -15   3   9       11.75       56.95     35.98 o 
 -14   3   9       30.54       39.11     31.42 o 
 -13   3   9       11.18       -8.81     30.66 o 
 -12   3   9       31.83       36.70     28.69 o 
 -11   3   9       42.65       36.08     28.51 o 
 -10   3   9       12.03       30.10     32.90 o 
  -9   3   9       16.77       -1.35     24.39 o 
  -8   3   9       22.64       18.22     18.57 o 
  -7   3   9        3.14       18.97     18.18 o 
  -6   3   9       63.60       58.36     18.01 o 
  -5   3   9      332.22      324.38     20.85 o 
  -4   3   9      183.16      160.04     17.86 o 
  -3   3   9       25.09       24.26     16.10 o 
  -2   3   9      990.68     1057.04     32.36 o 
  -1   3   9        4.10       -2.60     20.74 o 
   0   3   9      123.05      131.28     22.91 o 
   1   3   9       21.13       -9.28     19.07 o 
   2   3   9        7.26        3.82     21.23 o 
   3   3   9        0.74       -6.67     21.85 o 
   4   3   9       27.95       -3.64     19.01 o 
   5   3   9        2.24      -23.82     23.82 o 
   6   3   9       23.53       19.24     29.97 o 
   7   3   9       41.57       15.58     29.38 o 
   8   3   9      214.72      194.21     28.16 o 
   9   3   9       12.13      -13.83     27.80 o 
  10   3   9       41.79       52.47     31.37 o 
  11   3   9        1.45      -31.57     31.57 o 
  12   3   9        6.41      -14.99     33.57 o 
  13   3   9        0.79       -7.37     35.67 o 
  14   3   9        0.24        6.88     45.89 o 
 -14   4   9       82.89       99.22     43.74 o 
 -13   4   9      243.81      287.78     40.26 o 
 -12   4   9      831.07      838.02     47.75 o 
 -11   4   9       52.42       69.66     31.91 o 
 -10   4   9      686.68      678.27     34.21 o 
  -9   4   9      481.86      561.50     39.55 o 
  -8   4   9       97.46       67.64     23.08 o 
  -7   4   9     1074.96     1074.81     41.61 o 
  -6   4   9      908.71      908.93     36.37 o 
  -5   4   9      128.99      129.59     22.83 o 
  -4   4   9     1041.06     1105.51     39.76 o 
  -3   4   9     1212.46     1259.73     42.64 o 
  -2   4   9      168.40      189.70     37.49 o 
  -1   4   9      821.73      733.04     47.48 o 
   0   4   9     1000.45     1010.55     53.89 o 
   1   4   9       30.04       64.57     30.45 o 
   2   4   9     2298.85     2104.92     96.59 o 
   3   4   9      539.14      575.56     44.61 o 
   4   4   9       24.95       18.54     26.41 o 
   5   4   9     1008.38      930.32     43.97 o 
   6   4   9      427.18      431.56     43.73 o 
   7   4   9       69.71       54.84     36.02 o 
   8   4   9      569.52      602.94     45.73 o 
   9   4   9      150.22      160.45     39.12 o 
  10   4   9       81.86       50.84     36.18 o 
  11   4   9      245.35      194.41     44.70 o 
 -10   5   9      207.04      200.25     32.06 o 
  -9   5   9      115.46      109.06     29.48 o 
  -8   5   9      492.26      447.88     33.46 o 
  -7   5   9      642.20      625.93     35.66 o 
  -6   5   9       33.21       28.58     27.02 o 
  -5   5   9      510.71      499.89     32.95 o 
  -4   5   9      200.56      181.25     38.42 o 
  -3   5   9      242.92      205.48     39.51 o 
  -2   5   9      763.44      885.33     57.05 o 
  -1   5   9      154.78      107.02     38.38 o 
   0   5   9      193.50      187.52     51.35 o 
   1   5   9      799.55      776.21     74.00 o 
   2   5   9       16.00        3.12     37.79 o 
   3   5   9      355.52      369.88     44.80 o 
   4   5   9      821.03      838.96     58.17 o 
   5   5   9       44.07       76.21     39.37 o 
   6   5   9      667.56      598.85     67.09 o 
   7   5   9      239.37      247.19     61.55 o 
 -18   0  10      168.39      239.88     66.80 o 
 -17   0  10       62.22       -6.52     44.36 o 
 -16   0  10      382.42      342.18     73.23 o 
 -15   0  10        5.75       -5.26     54.02 o 
 -14   0  10      468.08      546.11     49.72 o 
 -13   0  10      601.17      722.55     50.35 o 
 -12   0  10      112.93      196.06     38.67 o 
 -11   0  10     1480.07     1607.72     74.57 o 
 -10   0  10     2391.10     2683.04    106.55 o 
  -9   0  10       63.14       77.86     31.08 o 
  -8   0  10     1242.83     1227.99     59.77 o 
  -7   0  10      624.78      749.88     44.32 o 
  -6   0  10      308.74      301.18     32.21 o 
  -5   0  10     3082.16     2701.24    334.81 o 
  -4   0  10     3332.82     3142.99    116.51 o 
  -3   0  10       87.73       44.42     24.63 o 
  -2   0  10     3829.13     4038.97    111.46 o 
  -1   0  10     3080.32     3176.26    109.32 o 
   0   0  10      227.67      328.06     27.87 o 
   1   0  10     4123.97     4129.46    138.94 o 
   2   0  10     3971.73     4046.86    136.72 o 
   3   0  10       12.53        1.43     31.53 o 
   4   0  10     4308.90     4133.08    140.21 o 
   5   0  10       88.66       82.94     26.24 o 
   6   0  10       32.06       20.96     35.40 o 
   7   0  10     1499.08     1445.70     64.97 o 
   8   0  10     2253.65     2080.34    133.99 o 
   9   0  10     1010.12      969.87     52.38 o 
  10   0  10     1533.56     1597.66     61.23 o 
  11   0  10      260.91      237.05     48.29 o 
  12   0  10      305.91      291.37     50.95 o 
  13   0  10     1064.79     1077.49     70.84 o 
  14   0  10      173.85      143.64     83.97 o 
  15   0  10      257.68      242.20     66.17 o 
 -18   1  10      271.64      288.38     42.58 o 
 -17   1  10      223.54      284.40     41.13 o 
 -16   1  10        3.93      -31.66     33.92 o 
 -15   1  10      509.83      469.61     45.79 o 
 -14   1  10      389.02      409.15     37.52 o 
 -13   1  10        0.28      -17.34     29.25 o 
 -12   1  10      621.48      629.81     54.06 o 
 -11   1  10       94.18       73.31     24.68 o 
 -10   1  10      149.42      126.09     23.97 o 
  -9   1  10      464.41      483.56     28.48 o 
  -8   1  10      820.45      787.68     40.86 o 
  -7   1  10      297.52      285.90     20.51 o 
  -6   1  10     1604.73     1741.57     63.27 o 
  -5   1  10      402.93      446.32     25.75 o 
  -4   1  10      232.15      238.31     17.59 o 
  -3   1  10      426.14      453.04     25.49 o 
  -2   1  10       11.03       18.34     13.81 o 
  -1   1  10      496.34      558.21     20.53 o 
   0   1  10     1254.41     1278.30     54.90 o 
   1   1  10      193.26      189.40     25.64 o 
   2   1  10      376.65      323.71     23.89 o 
   3   1  10      447.17      417.84     23.09 o 
   4   1  10       21.22       30.65     18.69 o 
   5   1  10     1285.58     1253.62     40.06 o 
   6   1  10      420.59      379.25     43.21 o 
   7   1  10      150.38      128.94     27.69 o 
   8   1  10     1157.82     1171.75     50.04 o 
   9   1  10       52.80       61.70     26.33 o 
  10   1  10        2.66        6.01     26.92 o 
  11   1  10      116.46      145.74     30.51 o 
  12   1  10      106.85       85.97     27.96 o 
  13   1  10      383.14      360.39     33.52 o 
  14   1  10      238.20      262.44     42.50 o 
  15   1  10       64.05        8.22     44.13 o 
 -17   2  10      234.80      266.07     42.05 o 
 -16   2  10      242.51      141.48     38.82 o 
 -15   2  10       83.86       16.66     35.45 o 
 -14   2  10      115.80       46.75     33.24 o 
 -13   2  10      342.41      317.20     48.54 o 
 -12   2  10       42.58       35.88     28.50 o 
 -11   2  10      431.35      420.92     33.28 o 
 -10   2  10      633.93      636.82     36.06 o 
  -9   2  10       13.44       37.24     23.00 o 
  -8   2  10      431.44      484.34     38.57 o 
  -7   2  10      784.49      785.91     32.05 o 
  -6   2  10       41.46       36.49     18.74 o 
  -5   2  10     1887.95     1880.40     56.36 o 
  -4   2  10      162.30      164.44     17.36 o 
  -3   2  10       20.80       24.35     14.89 o 
  -2   2  10     1790.80     1764.96     48.49 o 
  -1   2  10      758.36      767.02     50.62 o 
   0   2  10      558.87      544.53     42.23 o 
   1   2  10     1022.64     1067.24     57.20 o 
   2   2  10     1168.95     1166.48     76.13 o 
   3   2  10       16.93       12.51     24.54 o 
   4   2  10      649.30      690.91     50.34 o 
   5   2  10       74.41       93.51     26.92 o 
   6   2  10      436.76      411.74     32.91 o 
   7   2  10      839.74      884.43     67.85 o 
   8   2  10      145.26      174.94     32.00 o 
   9   2  10      150.79      159.35     28.89 o 
  10   2  10      295.23      211.74     31.18 o 
  11   2  10        4.52      -31.24     31.24 o 
  12   2  10       33.66       54.98     51.40 o 
  13   2  10      315.36      287.61     50.75 o 
  14   2  10        3.12       -7.39     38.60 o 
 -15   3  10      406.70      363.68     43.43 o 
 -14   3  10      530.69      570.55     51.80 o 
 -13   3  10       87.78       95.88     33.13 o 
 -12   3  10     1035.47     1031.73     50.57 o 
 -11   3  10      789.77      815.01     44.57 o 
 -10   3  10       23.37       33.34     27.76 o 
  -9   3  10      936.01      983.52     45.01 o 
  -8   3  10      395.82      404.37     37.58 o 
  -7   3  10      133.13      132.16     31.62 o 
  -6   3  10     2717.60     2609.46     71.37 o 
  -5   3  10      676.74      725.97     46.88 o 
  -4   3  10      121.28      148.95     19.82 o 
  -3   3  10     1021.09     1083.06     38.36 o 
  -2   3  10      794.97      807.23     37.04 o 
  -1   3  10      485.94      522.60     27.46 o 
   0   3  10      597.48      673.34     29.61 o 
   1   3  10       10.58      -13.54     23.14 o 
   2   3  10     1212.73     1207.09     58.36 o 
   3   3  10     1640.34     1555.52     50.51 o 
   4   3  10       31.76       -7.45     28.55 o 
   5   3  10     1032.53      969.52     70.74 o 
   6   3  10     1445.48     1410.39     56.23 o 
   7   3  10        2.49      -21.69     31.34 o 
   8   3  10      931.48      922.77     57.61 o 
   9   3  10      749.93      809.47     48.77 o 
  10   3  10        6.83      -25.23     32.21 o 
  11   3  10      610.71      607.74     42.08 o 
  12   3  10      372.84      357.27     46.86 o 
 -13   4  10      100.46       69.72     38.09 o 
 -12   4  10       19.21       20.07     35.84 o 
 -11   4  10      107.95       98.03     33.80 o 
 -10   4  10      614.13      557.51     41.21 o 
  -9   4  10        0.56       15.45     25.65 o 
  -8   4  10      274.34      297.29     28.34 o 
  -7   4  10       65.02       52.80     23.96 o 
  -6   4  10        0.39      -10.83     22.58 o 
  -5   4  10      277.57      283.10     25.94 o 
  -4   4  10      286.75      246.32     40.87 o 
  -3   4  10      134.72      119.23     25.75 o 
  -2   4  10      811.42      794.26     80.78 o 
  -1   4  10      160.08      124.77     32.67 o 
   0   4  10        1.60        4.01     30.54 o 
   1   4  10      641.53      562.02     50.37 o 
   2   4  10      392.06      373.18     40.22 o 
   3   4  10      227.59      128.01     59.98 o 
   4   4  10      150.04      184.84     47.78 o 
   5   4  10        1.50       -2.74     46.94 o 
   6   4  10      135.13      119.00     41.79 o 
   7   4  10      207.51      261.69     45.41 o 
   8   4  10       18.85        8.35     40.20 o 
   9   4  10      113.18      117.92     44.61 o 
  10   4  10      330.94      349.39     55.80 o 
  -8   5  10       20.86        5.37     29.22 o 
  -7   5  10      100.75      179.50     34.05 o 
  -6   5  10      239.12      268.87     35.28 o 
  -5   5  10       94.23       35.51     31.23 o 
  -4   5  10       59.58       56.58     30.92 o 
  -3   5  10      297.11      258.64     33.66 o 
  -2   5  10       34.12       60.77     39.76 o 
  -1   5  10      117.42       54.65     41.60 o 
   0   5  10      115.35      117.91     39.98 o 
   1   5  10        1.49        7.15     40.10 o 
   2   5  10      246.02      252.13     46.60 o 
   3   5  10      458.47      454.20     50.16 o 
   4   5  10       54.28       32.04     47.14 o 
   5   5  10      180.60      185.64     60.20 o 
 -17   1  11       22.14      -14.14     38.05 o 
 -16   1  11      851.87      862.59     72.91 o 
 -15   1  11      254.52      330.54    104.88 o 
 -14   1  11      136.93      103.49     35.76 o 
 -13   1  11     1767.01     1935.86     73.35 o 
 -12   1  11     1180.88     1136.44     56.08 o 
 -11   1  11      115.64       87.81     29.88 o 
 -10   1  11     1043.08     1056.62     82.31 o 
  -9   1  11      548.98      500.01     35.69 o 
  -8   1  11      280.35      296.65     26.69 o 
  -7   1  11     2132.45     2005.95    144.45 o 
  -6   1  11      343.58      359.86     24.86 o 
  -5   1  11      481.07      473.00     39.93 o 
  -4   1  11     1936.58     1967.11     67.33 o 
  -3   1  11      337.90      350.80     31.06 o 
  -2   1  11     1443.41     1519.75    105.68 o 
  -1   1  11     3056.61     3203.58     79.25 o 
   0   1  11      206.87      166.46     40.46 o 
   1   1  11     1001.50     1048.81     36.59 o 
   2   1  11      594.87      701.06     35.89 o 
   3   1  11        4.17        1.84     24.34 o 
   4   1  11     1865.91     1856.83     54.15 o 
   5   1  11     2900.31     2847.64     74.63 o 
   6   1  11       15.59        5.16     26.88 o 
   7   1  11      683.58      713.92     40.25 o 
   8   1  11      981.76     1008.72     47.98 o 
   9   1  11       90.90       29.32     34.35 o 
  10   1  11      855.20      874.71     48.10 o 
  11   1  11      125.37      194.77     33.56 o 
  12   1  11      148.48      111.24     35.46 o 
  13   1  11      268.47      346.16     79.16 o 
 -16   2  11       11.52      -38.54     38.54 o 
 -15   2  11      167.09      153.14     40.08 o 
 -14   2  11      255.05      222.78     37.65 o 
 -13   2  11       35.55       15.91     33.27 o 
 -12   2  11      234.80      213.98     34.51 o 
 -11   2  11      401.65      435.73     65.65 o 
 -10   2  11      108.71      101.63     28.50 o 
  -9   2  11     1400.28     1494.95     57.70 o 
  -8   2  11     1010.45     1029.78     46.44 o 
  -7   2  11       10.42      -10.22     23.80 o 
  -6   2  11     1684.68     1680.52     59.57 o 
  -5   2  11     1140.81     1340.25     76.27 o 
  -4   2  11      119.51      100.02     24.15 o 
  -3   2  11     1229.26     1276.50     50.16 o 
  -2   2  11      134.08      133.47     24.22 o 
  -1   2  11      201.16      272.16     39.65 o 
   0   2  11     2325.47     2332.74    102.06 o 
   1   2  11     1542.08     1616.40     59.39 o 
   2   2  11      548.40      529.03     34.92 o 
   3   2  11     1373.44     1411.92     54.11 o 
   4   2  11      206.64      208.74     33.59 o 
   5   2  11      347.47      377.15     37.38 o 
   6   2  11      765.98      840.14     75.75 o 
   7   2  11       25.89      -31.16     31.16 o 
   8   2  11      718.20      649.32     43.74 o 
   9   2  11     1041.68     1073.69     52.54 o 
  10   2  11       10.39      -36.58     36.58 o 
  11   2  11      449.93      477.94     63.20 o 
  12   2  11     1101.78     1111.88     51.82 o 
  13   2  11      346.05      277.50     43.01 o 
 -14   3  11        5.24      -24.08     37.79 o 
 -13   3  11        0.09      -15.97     35.28 o 
 -12   3  11       10.70       39.36     33.90 o 
 -11   3  11       17.70       13.72     31.98 o 
 -10   3  11        7.02       -5.82     30.73 o 
  -9   3  11       49.51       56.74     29.75 o 
  -8   3  11       67.08       81.30     27.18 o 
  -7   3  11       29.58       29.74     26.64 o 
  -6   3  11       16.22       18.88     29.77 o 
  -5   3  11       11.75        2.31     22.63 o 
  -4   3  11       13.16       -8.99     23.35 o 
  -3   3  11      155.04      149.35     23.53 o 
  -2   3  11       43.49       39.53     26.46 o 
  -1   3  11        6.09       23.70     22.86 o 
   0   3  11        0.07      -15.94     53.46 o 
   1   3  11       63.90       39.33     54.32 o 
   2   3  11       79.86      125.73     31.21 o 
   3   3  11        0.09      -30.46     30.46 o 
   4   3  11        1.20      -31.06     31.06 o 
   5   3  11       28.37       28.88     32.18 o 
   6   3  11       15.74       -8.95     34.68 o 
   7   3  11        5.35       41.49     59.36 o 
   8   3  11        7.51      -21.51     36.34 o 
   9   3  11        3.16       32.22     40.21 o 
  10   3  11        4.81        7.92     41.09 o 
  11   3  11       20.35      -15.51     44.16 o 
 -11   4  11      225.70      248.15     40.23 o 
 -10   4  11       10.13       45.05     35.06 o 
  -9   4  11      723.28      742.50    102.85 o 
  -8   4  11      757.18      824.38     46.29 o 
  -7   4  11        3.14      -24.99     28.27 o 
  -6   4  11      544.37      600.59     38.99 o 
  -5   4  11      650.01      720.32     42.78 o 
  -4   4  11       85.43       85.83     29.34 o 
  -3   4  11     1185.75     1212.24     51.03 o 
  -2   4  11      850.33      942.33     44.28 o 
  -1   4  11      135.08      147.95     28.83 o 
   0   4  11     1504.94     1559.04     59.35 o 
   1   4  11      336.56      282.49     66.95 o 
   2   4  11        9.29      -44.87     60.23 o 
   3   4  11      657.23      700.59     51.35 o 
   4   4  11      230.42      279.18     44.23 o 
   5   4  11      454.12      378.26     46.75 o 
   6   4  11     1228.41     1122.02     70.17 o 
   7   4  11      171.14      116.72     46.27 o 
   8   4  11      192.74      156.92     50.46 o 
  -4   5  11      496.88      429.90     39.20 o 
  -3   5  11       31.35       46.51     32.55 o 
  -2   5  11      119.50      104.42     33.63 o 
  -1   5  11      414.22      395.70     38.84 o 
   0   5  11        1.58       27.18     44.52 o 
   1   5  11      213.48      105.79     74.94 o 
 -16   0  12      599.78      567.63     84.11 o 
 -15   0  12     1639.42     1611.95    202.22 o 
 -14   0  12       52.11      -12.79     80.03 o 
 -13   0  12      229.27      199.29     53.56 o 
 -12   0  12      447.79      484.80     49.44 o 
 -11   0  12       36.60       55.90     40.63 o 
 -10   0  12     2526.11     2617.39    109.29 o 
  -9   0  12     1449.70     1533.34     73.07 o 
  -8   0  12        7.46      -35.26     35.26 o 
  -7   0  12     2008.85     1910.12    216.77 o 
  -6   0  12     2910.78     2694.75    106.85 o 
  -5   0  12      248.14      182.10     56.49 o 
  -4   0  12     1707.60     1563.21    120.25 o 
  -3   0  12      637.51      725.53     41.04 o 
  -2   0  12      145.70      186.95     31.67 o 
  -1   0  12     1994.65     1982.10     78.53 o 
   0   0  12      201.71      264.98     44.08 o 
   1   0  12     1141.12     1236.79    148.90 o 
   2   0  12     2766.95     2790.91    102.27 o 
   3   0  12      176.35      190.70     33.27 o 
   4   0  12      614.44      718.04    117.77 o 
   5   0  12     2073.44     1996.68     83.33 o 
   6   0  12      107.69      139.92     36.33 o 
   7   0  12     2539.45     2305.04    135.86 o 
   8   0  12      842.91      821.60     52.31 o 
   9   0  12        4.26       63.90     41.87 o 
  10   0  12      675.09      568.58     91.76 o 
  11   0  12     1066.78      929.78    108.73 o 
  12   0  12        7.82      -34.36     89.62 o 
 -16   1  12       11.20       -5.55     39.99 o 
 -15   1  12       25.14      -24.09     37.73 o 
 -14   1  12      138.84       94.09     38.07 o 
 -13   1  12       85.92       85.79     36.21 o 
 -12   1  12       25.39        1.72     33.46 o 
 -11   1  12      427.30      437.85     56.52 o 
 -10   1  12      243.18      162.82     38.72 o 
  -9   1  12       27.09       38.78     25.85 o 
  -8   1  12       66.35       50.65     24.89 o 
  -7   1  12        2.05        9.16     23.75 o 
  -6   1  12      171.70      131.72     28.36 o 
  -5   1  12      385.95      339.53     66.11 o 
  -4   1  12       71.62       29.62     38.03 o 
  -3   1  12      303.41      335.95     41.37 o 
  -2   1  12     1241.33     1320.77     50.96 o 
  -1   1  12       79.31      106.13     33.31 o 
   0   1  12      100.69       89.22     36.05 o 
   1   1  12      393.64      390.32     25.55 o 
   2   1  12       32.53       41.17     21.61 o 
   3   1  12      627.38      632.31     57.42 o 
   4   1  12      396.85      385.61     30.22 o 
   5   1  12       73.61       50.33     30.25 o 
   6   1  12       93.37      110.81     46.04 o 
   7   1  12      186.37      139.32     33.91 o 
   8   1  12       49.33       40.15     33.76 o 
   9   1  12      309.75      321.09     39.25 o 
  10   1  12      371.28      292.51     68.08 o 
  11   1  12       67.01       -5.21     40.82 o 
  12   1  12       33.08       -2.85     43.88 o 
 -15   2  12      144.30       90.00     42.04 o 
 -14   2  12       10.73      -18.05     38.65 o 
 -13   2  12       30.35       51.72     37.94 o 
 -12   2  12      170.39      118.64     35.02 o 
 -11   2  12        5.30      -30.94     31.20 o 
 -10   2  12      435.88      458.26     37.70 o 
  -9   2  12      139.23       99.63     30.11 o 
  -8   2  12        7.50       -7.05     26.95 o 
  -7   2  12      123.67      131.66     49.55 o 
  -6   2  12      253.01      309.46     38.40 o 
  -5   2  12        8.27       -6.45     31.22 o 
  -4   2  12      420.20      419.63     83.80 o 
  -3   2  12      417.85      466.25     48.39 o 
  -2   2  12       40.21      -12.55     38.10 o 
  -1   2  12      143.04      128.46     41.47 o 
   0   2  12       59.23       32.69     28.14 o 
   1   2  12      177.43      163.84     32.63 o 
   2   2  12      325.20      377.24     36.12 o 
   3   2  12      179.71      176.84     34.28 o 
   4   2  12      103.14       42.90     33.05 o 
   5   2  12      395.48      374.51     37.82 o 
   6   2  12      106.45      114.76     34.45 o 
   7   2  12       24.70       -8.77     36.33 o 
   8   2  12      326.90      337.00     49.20 o 
   9   2  12       24.44       -3.47     40.96 o 
  10   2  12      157.21      190.71     83.78 o 
  11   2  12      490.17      347.19     48.31 o 
 -13   3  12      199.01      214.60     49.40 o 
 -12   3  12      177.13      178.61     38.25 o 
 -11   3  12     1378.25     1367.73     62.83 o 
 -10   3  12      253.53      287.49     40.36 o 
  -9   3  12      383.88      390.16     37.31 o 
  -8   3  12     1190.79     1232.67     66.45 o 
  -7   3  12      100.20      110.28     36.26 o 
  -6   3  12      868.02      754.53     84.94 o 
  -5   3  12     1205.92     1243.15     64.33 o 
  -4   3  12        2.22       48.02     34.68 o 
  -3   3  12     2152.93     2126.36    110.66 o 
  -2   3  12     2552.55     2524.23    159.65 o 
  -1   3  12      111.03       31.24     59.89 o 
   0   3  12     1384.79     1190.56     99.05 o 
   1   3  12     1704.15     1582.59     72.03 o 
   2   3  12        7.35       15.80     37.58 o 
   3   3  12     1209.03     1226.29     54.77 o 
   4   3  12     1156.93     1150.72     54.35 o 
   5   3  12       16.63        9.94     35.57 o 
   6   3  12      724.12      670.38     46.89 o 
   7   3  12      509.43      448.46     46.53 o 
   8   3  12       54.38       70.27     42.28 o 
   9   3  12      820.76      813.85     95.84 o 
  -9   4  12      126.63      166.28     54.14 o 
  -8   4  12       20.96       64.44     42.72 o 
  -7   4  12      192.71      150.07     42.95 o 
  -6   4  12      126.04       96.96     31.67 o 
  -5   4  12       33.26       34.80     34.54 o 
  -4   4  12       78.98       68.47     30.12 o 
  -3   4  12       62.97       87.47     30.97 o 
  -2   4  12        2.64       38.06     38.77 o 
  -1   4  12       19.03        2.57     67.43 o 
   0   4  12       26.45       17.28     73.03 o 
   1   4  12       81.31       96.10     69.52 o 
   2   4  12      142.06      101.10     42.92 o 
   3   4  12       40.31       84.21     44.06 o 
   4   4  12       24.55       23.50     44.51 o 
   5   4  12      195.22      231.04     50.58 o 
 -14   1  13       57.05       46.69     39.39 o 
 -13   1  13      379.27      314.01     42.78 o 
 -12   1  13      415.43      396.46     58.69 o 
 -11   1  13      112.07       78.94     34.31 o 
 -10   1  13      278.78      278.46     58.37 o 
  -9   1  13     1117.80     1134.87    117.50 o 
  -8   1  13        8.57       11.78     32.66 o 
  -7   1  13      845.29      929.67     61.37 o 
  -6   1  13     1261.86     1153.26     67.00 o 
  -5   1  13      120.71       48.93     39.18 o 
  -4   1  13     1271.57     1137.94     96.76 o 
  -3   1  13      790.53      859.22     43.17 o 
  -2   1  13       14.39       14.30     29.51 o 
  -1   1  13     1257.41     1415.44     64.39 o 
   0   1  13     2287.40     2239.82     77.16 o 
   1   1  13        9.33      -29.30     29.30 o 
   2   1  13     1208.59     1262.40     53.53 o 
   3   1  13      879.87      864.79     37.02 o 
   4   1  13        0.50       -2.41     26.12 o 
   5   1  13      621.86      551.80     47.54 o 
   6   1  13      256.55      214.88     37.69 o 
   7   1  13      169.59      159.67     39.18 o 
   8   1  13     1000.77      898.84     61.66 o 
   9   1  13      391.60      334.62     44.12 o 
  10   1  13       84.23       27.54     42.63 o 
 -13   2  13      641.04      582.23     48.96 o 
 -12   2  13       19.69      -30.33     37.85 o 
 -11   2  13      475.15      396.53     40.78 o 
 -10   2  13      916.42      856.49    181.13 o 
  -9   2  13        9.97      -37.77     38.35 o 
  -8   2  13      483.83      430.99     78.77 o 
  -7   2  13      536.98      520.05     48.14 o 
  -6   2  13        3.04       42.84     62.12 o 
  -5   2  13     1213.46     1297.40    105.56 o 
  -4   2  13      890.92      936.86     90.71 o 
  -3   2  13       31.54       39.33     60.69 o 
  -2   2  13      846.52      883.43     60.14 o 
  -1   2  13      310.24      317.58     39.53 o 
   0   2  13      288.44      266.09     35.11 o 
   1   2  13      656.19      731.37     42.91 o 
   2   2  13       63.98       53.97     33.57 o 
   3   2  13      313.71      282.35     37.60 o 
   4   2  13     1156.85     1141.47     54.15 o 
   5   2  13      144.03      167.92     38.46 o 
   6   2  13      730.60      718.65     75.42 o 
   7   2  13     1146.00     1115.00     58.13 o 
   8   2  13      125.08       73.97     41.81 o 
   9   2  13       63.90       33.84     43.17 o 
 -11   3  13        0.49       25.09     60.40 o 
 -10   3  13        1.32       -1.71     43.99 o 
  -9   3  13       20.40       29.87     44.75 o 
  -8   3  13        6.21        7.18     39.79 o 
  -7   3  13        4.96      -13.17     40.56 o 
  -6   3  13        0.06      -20.06     39.19 o 
  -5   3  13       26.51       39.18     69.97 o 
  -4   3  13       81.73       95.53     69.74 o 
  -3   3  13       37.92       35.56     68.63 o 
  -2   3  13        2.82      -59.81     65.35 o 
  -1   3  13        0.47      -62.35     62.35 o 
   0   3  13       33.06       14.31     40.09 o 
   1   3  13        0.14      -13.22     40.25 o 
   2   3  13       20.79       43.71     73.04 o 
   3   3  13        4.83        9.29     59.22 o 
   4   3  13       27.88       48.48     38.80 o 
   5   3  13      123.09      128.74     43.06 o 
   6   3  13       84.03       73.89     42.75 o 
   7   3  13        0.82      -16.76     42.37 o 
  -5   4  13      632.71      696.15     56.66 o 
  -4   4  13      391.17      354.09     92.16 o 
  -3   4  13        5.67       20.42     75.88 o 
  -2   4  13       96.81       55.09     77.68 o 
  -1   4  13       33.73       31.53     75.37 o 
   0   4  13      245.05      195.58     79.25 o 
   1   4  13      865.22      879.91     63.07 o 
 -13   0  14       23.26       15.94     53.18 o 
 -12   0  14      897.03      899.73     77.68 o 
 -11   0  14      793.48      735.44     62.64 o 
 -10   0  14        5.32       27.82     74.11 o 
  -9   0  14      497.67      580.80     81.03 o 
  -8   0  14      431.23      291.66     74.88 o 
  -7   0  14      106.01       61.03     63.18 o 
  -6   0  14      819.17      899.67     88.31 o 
  -5   0  14      450.07      473.10     73.03 o 
  -4   0  14      266.74      284.80     68.20 o 
  -3   0  14     2923.13     2621.54    162.14 o 
  -2   0  14      914.92     1026.37     94.33 o 
  -1   0  14      117.84      131.78     71.40 o 
   0   0  14     1147.03     1267.82    117.08 o 
   1   0  14      523.70      534.54     46.11 o 
   2   0  14      594.42      641.31     49.84 o 
   3   0  14     1338.29     1339.07     65.63 o 
   4   0  14      207.84      133.24     43.08 o 
   5   0  14      268.34      277.50     46.31 o 
   6   0  14     1594.58     1511.35    117.33 o 
   7   0  14      482.51      441.77     53.33 o 
   8   0  14      128.57       91.30     50.58 o 
   9   0  14      429.90      206.43     90.94 o 
 -12   1  14        6.18      -40.70     72.40 o 
 -11   1  14       99.38       13.65     48.70 o 
 -10   1  14      260.33      264.39     50.42 o 
  -9   1  14       18.99       25.05     74.68 o 
  -8   1  14      470.67      419.03     77.71 o 
  -7   1  14      675.75      636.81     58.59 o 
  -6   1  14       45.61       17.12     46.83 o 
  -5   1  14      111.98      158.41     34.71 o 
  -4   1  14      108.52       58.68     32.89 o 
  -3   1  14       60.02        7.77     33.81 o 
  -2   1  14      430.60      528.51     51.03 o 
  -1   1  14      193.64      238.68     35.98 o 
   0   1  14       16.61       16.89     34.66 o 
   1   1  14      394.37      393.78     38.02 o 
   2   1  14      180.71      204.63     35.99 o 
   3   1  14       59.31      -34.40     34.40 o 
   4   1  14      296.82      340.13     54.32 o 
   5   1  14       31.69      -10.50     36.60 o 
   6   1  14      173.56      113.27     41.74 o 
   7   1  14      322.02      356.31     45.59 o 
   8   1  14        1.90       13.29     46.04 o 
 -11   2  14       63.36       46.82     48.64 o 
 -10   2  14       35.22       92.84     49.55 o 
  -9   2  14      399.15      256.19    119.00 o 
  -8   2  14      332.21      177.24     83.80 o 
  -7   2  14      102.68      112.98     79.88 o 
  -6   2  14      262.83      190.21     72.94 o 
  -5   2  14       36.85      103.44     71.91 o 
  -4   2  14      132.51      204.38     74.06 o 
  -3   2  14      709.10      505.40     79.85 o 
  -2   2  14       22.69       15.92     42.77 o 
  -1   2  14      211.99      237.26     39.58 o 
   0   2  14      452.44      501.98     42.79 o 
   1   2  14      256.81      237.07     40.99 o 
   2   2  14      235.07      192.54     44.60 o 
   3   2  14      256.26      218.10     40.92 o 
   4   2  14        0.92      -12.92     39.37 o 
   5   2  14      102.42       32.26     41.14 o 
   6   2  14      428.60      406.84     55.52 o 
   7   2  14        2.63      -34.38     43.14 o 
  -7   3  14      976.36     1003.49    109.73 o 
  -6   3  14      121.67       78.23     82.42 o 
  -5   3  14      157.98      104.82     78.65 o 
  -4   3  14      595.15      551.50     95.88 o 
  -3   3  14        8.64       10.77     72.51 o 
  -2   3  14      596.23      728.77     93.19 o 
  -1   3  14      425.88      407.39     50.44 o 
   0   3  14        1.86        1.82     48.01 o 
   1   3  14      489.83      549.79     58.09 o 
   2   3  14      435.64      383.60     54.54 o 
   3   3  14       85.75      103.76     54.79 o 
 -10   1  15      148.32      169.16     83.02 o 
  -9   1  15      283.77      299.91     89.34 o 
  -8   1  15      649.98      581.80     89.48 o 
  -7   1  15       61.75      110.96     75.11 o 
  -6   1  15      367.23      359.43     75.10 o 
  -5   1  15      827.51      876.17     88.55 o 
  -4   1  15       61.11       -1.87     51.35 o 
  -3   1  15      365.35      426.64     72.14 o 
  -2   1  15      489.24      514.07     79.63 o 
  -1   1  15       28.68       16.49     38.38 o 
   0   1  15      345.92      372.80     42.89 o 
   1   1  15      136.59      194.12     40.20 o 
   2   1  15       72.15       49.19     40.83 o 
   3   1  15     1225.80     1295.07     61.63 o 
   4   1  15      344.92      277.06     43.33 o 
   5   1  15       94.90       49.38     44.52 o 
  -8   2  15       68.75       37.81     89.16 o 
  -7   2  15      565.08      668.82     98.13 o 
  -6   2  15       52.22      127.35     80.85 o 
  -5   2  15      468.04      576.40     92.59 o 
  -4   2  15      775.24      756.63     60.57 o 
  -3   2  15      184.75      159.52     47.60 o 
  -2   2  15      215.47      220.76    105.87 o 
  -1   2  15     1193.06     1139.46     69.76 o 
   0   2  15      129.42       79.33     40.38 o 
   1   2  15      415.66      407.72     45.26 o 
   2   2  15      955.75      947.76     57.34 o 
   3   2  15      183.18      134.73     46.24 o 
  -6   0  16      312.55      316.19     85.11 o 
  -5   0  16      476.22      445.57     94.25 o 
  -4   0  16       88.81      114.18     85.65 o 
  -3   0  16      500.15      517.74     96.45 o 
  -2   0  16      949.84     1088.49    108.44 o 
  -1   0  16       18.61       30.73     87.08 o 
   0   0  16      925.78      877.60    103.02 o 
   1   0  16     1163.14     1081.17    117.81 o 
  -5   1  16       28.77        2.09     55.32 o 
  -4   1  16      209.10      234.39     61.83 o 
  -3   1  16      233.84      245.35     58.85 o 
  -2   1  16       15.75       20.87     59.48 o 
  -1   1  16       35.00       36.19     57.26 o 
   0   1  16      128.86      160.22     48.99 o 
                                                 
